# Supplementary material for: Features of repertoire diversity and gene expression in human cytotoxic T cells following allogeneic hematopoietic cell transplantation
Source: Commun Biol. 2021 Oct 11;4:1177. doi: 10.1038/s42003-021-02709-7 (PMC8505416; doi:10.1038/s42003-021-02709-7)
Supplement: Supplementary file 4 — Supplementary Data [file 42003_2021_2709_MOESM4_ESM.xlsx]

## Sheet: Supplementary Dataset1
Case#	CMV reactivation	Donor CMV status	CDR3-AA	V alleles	J alleles	donor (n=96 cells)	early (n= 815 cells)	late(n= 64 cells)
1	No	Positive donor	CASSPQGTSPGYTF	TRBV11-2*01	TRBJ1-2*01	1	0.999368	1
1	No	Positive donor	CASSSTGGGGTEAFF	TRBV7-3*01	TRBJ1-1*01	0	0.000632161	0
Case#	CMV reactivation	Donor CMV status	CDR3-AA	V alleles	J alleles	donor (n=54)	early (n=1000)	late
2	No	Positive donor	CASSTTGGGGTEAFF	TRBV7-3*01	TRBJ1-1*01	0.777603	0.540412
2	No	Positive donor	CASSQDTQQGGNQPQHF	TRBV4-1*02, TRBV4-1*01	TRBJ1-5*01	0.181576	0.456097
2	No	Positive donor	CASRGASGKTQYF	TRBV2*01, TRBV2*02	TRBJ2-5*01		0.00292715
2	No	Positive donor	CASSYTTTDTQYF	TRBV18*01	TRBJ2-3*01		0.000563907
2	No	Positive donor	CATSRVGGLAGGLAKNIQYF	TRBV15*02	TRBJ2-4*01	0.0232301
2	No	Positive donor	CASSLGEVTGGVETQYF	TRBV5-1*01	TRBJ2-5*01	0.0175912
Case#	CMV reactivation	Donor CMV status	CDR3-AA	V alleles	J alleles	donor* (n=69)	early (n=1000)	late (n=1000)
3	No	Positive donor	CASSDPGDSLNGYTF	TRBV5-1*01	TRBJ1-2*01	0.811594	0.723964	0.898762
3	No	Positive donor	CASSSTGGGGTEAFF	TRBV7-3*01	TRBJ1-1*01	0.101449	0.258865	0.0520249
3	No	Positive donor	CASSLASTGMGEQFF	TRBV7-8*01	TRBJ2-1*01		0.0133904	0.0366287
3	No	Positive donor	CAISDPGHRFGEAFF	TRBV10-3*01, TRBV10-3*02	TRBJ1-1*01		0.00255361	0.00754814
3	No	Positive donor	CAWKDRDRGETQYF	TRBV30*01	TRBJ2-5*01	0.0144928	0.000669082
3	No	Positive donor	CASSLGGVLAKNIQYF	TRBV5-6*01	TRBJ2-4*01		0.000558055
3	No	Positive donor	CASSSVGGGGTEAFF	TRBV7	TRBJ1-1	0.0144928
3	No	Positive donor	CASSRGQNGSDTQYF	TRBV5	TRBJ2-3	0.0144928
3	No	Positive donor	CASSLSGGEETQYF	TRBV7	TRBJ2-5	0.0144928
3	No	Positive donor	CASSLSGGEETQHY	TRBV7	TRBJ2-5	0.0144928
3	No	Positive donor	CASRTPAGVNTEAFF	TRBV6	TRBJ1-1	0.0144928
3	No	Positive donor	CASSPLSSTDTQYF	TRBV11-2*01	TRBJ2-3*01			0.00331606
3	No	Positive donor	CASSGLTGTTEAFF	TRBV9*01	TRBJ1-1*01			0.00172003
Case#	CMV reactivation	Donor CMV status	CDR3-AA	V alleles	J alleles	donor	early (n=363)	late (n=1000)
4	No	Positive donor	CASSQQTTDYGYTF	TRBV11-2*01	TRBJ1-2*01		0.617875	0.592485
4	No	Positive donor	CASSLLTAQNEQFF	TRBV7-8*01	TRBJ2-1*01		0.159599	0.0250679
4	No	Positive donor	CASSAYTSVGELFF	TRBV7-8*01	TRBJ2-2*01		0.108134	0.0017885
4	No	Positive donor	CASSESSGQHVAEAFF	TRBV9*01	TRBJ1-1*01		0.0637288	0.0465492
4	No	Positive donor	CASSFWTSSETQYF	TRBV7-8*01	TRBJ2-5*01		0.036801	0.0171567
4	No	Positive donor	CASSFNQGAGGNQPQHF	TRBV7-8*01, TRBV7-8*03	TRBJ1-5*01		0.0138623	0.246816
4	No	Positive donor	CASKGVTSSQETQYF	TRBV2*01, TRBV2*02	TRBJ2-5*01			0.069117
4	No	Positive donor	CAWSGNTEAFF	TRBV30*01	TRBJ1-1*01			0.00101926
Case#	CMV reactivation	Donor CMV status	CDR3-AA	V alleles	J alleles	donor	early (n=400)	late (n=215)
5	No	Positive donor	CASSTETPYNYGYTF	TRBV7-9*03, TRBV7-9*01, TRBV7-9*02	TRBJ1-2*01		0.808052	0.657548
5	No	Positive donor	CASSLIQGASGELFF	TRBV7-9*03, TRBV7-9*01, TRBV7-9*04, TRBV7-9*02	TRBJ2-2*01		0.129794	0.128472
5	No	Positive donor	CASSQRQGSAEAFF	TRBV4-1*02, TRBV4-1*01	TRBJ1-1*01		0.01956
5	No	Positive donor	CASSDPGVGYNEQFF	TRBV5-1*01	TRBJ2-1*01		0.015491	0.0724565
5	No	Positive donor	CAITDPGEGYGYTF	TRBV10-3*01, TRBV10-3*02	TRBJ1-2*01		0.0119438	0.0151262
5	No	Positive donor	CATVHTDTQYF	TRBV2*01, TRBV2*02	TRBJ2-3*01		0.0055795
5	No	Positive donor	CASSSQTTSYGYTF	TRBV11-2*01	TRBJ1-2*01		0.00445452	0.002566
5	No	Positive donor	CASSLEQGARSEQFF	TRBV5-1*01	TRBJ2-1*01		0.00368337
5	No	Positive donor	CASSSLTTSGFETQYF	TRBV7-8*01, TRBV7-8*03	TRBJ2-5*01		0.0014425	0.0107462
5	No	Positive donor	CAISDREGGHYEQYF	TRBV10-3*01, TRBV10-3*02	TRBJ2-7*01			0.0246009
5	No	Positive donor	CASTDGETQYF	TRBV7-6*01, TRBV7-6*02	TRBJ2-5*01			0.0212571
5	No	Positive donor	CASSFGQGAYEQYF	TRBV5-1*01	TRBJ2-7*01			0.00882601
5	No	Positive donor	CASTDSDSYEQYF	TRBV30*01	TRBJ2-7*01			0.00792188
5	No	Positive donor	CASSLWNYEQYF	TRBV13*01	TRBJ2-7*01			0.00741385
5	No	Positive donor	CASSDRDRVEAFF	TRBV7-9*03, TRBV7-9*01, TRBV7-9*02	TRBJ1-1*01			0.00673647
5	No	Positive donor	CACKGLVFANEQFF	TRBV30*01	TRBJ2-1*01			0.0063289
5	No	Positive donor	CASSKSTDSEGNTIYF	TRBV5-6*01	TRBJ1-3*01			0.00572901
5	No	Positive donor	CSARTSGGAETQYF	TRBV20-1*01, TRBV20-1*02	TRBJ2-5*01			0.00522385
5	No	Positive donor	CASSLEQGARTDTQYF	TRBV5-1*01	TRBJ2-3*01			0.00489377
5	No	Positive donor	CASSLGGMSSYEQYF	TRBV6-1*01	TRBJ2-7*01			0.00411881
5	No	Positive donor	CASNGESYNEQFF	TRBV6-4*02, TRBV6-6*02, TRBV6-6*05, TRBV6-5*01, TRBV6-6*01, TRBV6-6*03, TRBV6-1*01, TRBV6-4*01, TRBV6-6*04	TRBJ2-1*01			0.00372845
5	No	Positive donor	CASSDGSWYEQYF	TRBV19*01	TRBJ2-7*01			0.00331801
5	No	Positive donor	CASSLAPGTDTQYF	TRBV7-9*01, TRBV7-9*02	TRBJ2-3*01			0.00298793
Case#	CMV reactivation	Donor CMV status	CDR3-AA	V alleles	J alleles	donor	early (n=108)	late (n=60)
6	No	Positive donor	CASSYLTTTDTQYF	TRBV7-9*03, TRBV7-9*01, TRBV7-9*02	TRBJ2-3*01		0.738108	0.56602
6	No	Positive donor	CASRFRDRPYGYTF	TRBV3-1*01	TRBJ1-2*01		0.104758	0.0248464
6	No	Positive donor	CASSFLARTDTQYF	TRBV7-2*04, TRBV7-2*01	TRBJ2-3*01		0.0991386	0.26477
6	No	Positive donor	CASSSNQGNTQYF	TRBV7-3*01	TRBJ2-3*01		0.0156542
6	No	Positive donor	CASSQSGSDTQYF	TRBV28*01	TRBJ2-3*01		0.0131916
6	No	Positive donor	CASSEGGGAGETQYF	TRBV2*01	TRBJ2-5*01		0.0112345
6	No	Positive donor	CATSRIVTVATNEKLFF	TRBV15*02	TRBJ1-4*01		0.0100195
6	No	Positive donor	CASSFIATTDTQYF	TRBV7-9*03, TRBV7-9*01, TRBV7-9*02	TRBJ2-3*01		0.00789542
6	No	Positive donor	CASSLIQGGGDTQYF	TRBV7-3*01	TRBJ2-3*01			0.144364
Case#	CMV reactivation	Donor CMV status	CDR3-AA	V alleles	J alleles	donor	early (n=413)	late (n=50)
7	No	Positive donor	CASSIGVSGNIQYF	TRBV19*01	TRBJ2-4*01		0.609456	0.180311
7	No	Positive donor	CASRTGTGYNSNQPQHF	TRBV19*01	TRBJ1-5*01		0.228375	0.103384
7	No	Positive donor	CASSFGTSGPGSTGELFF	TRBV7-6*01	TRBJ2-2*01		0.0487306	0.328688
7	No	Positive donor	CASSPISRTDTQYF	TRBV19*01	TRBJ2-3*01		0.0372241
7	No	Positive donor	CASSLTGGPGNEQFF	TRBV7-3*01	TRBJ2-1*01		0.024576
7	No	Positive donor	CAISDPGQQLYGYTF	TRBV10-3*01, TRBV10-3*02	TRBJ1-2*01		0.0223644
7	No	Positive donor	CASTSPVGTSTDTQYF	TRBV7-8*01, TRBV7-8*03	TRBJ2-3*01		0.021399
7	No	Positive donor	CASSFGSATVNGYTF	TRBV7-8*01	TRBJ1-2*01		0.00497318
7	No	Positive donor	CASSPQATSHGYTF	TRBV19*01, TRBV19*03, TRBV19*02	TRBJ1-2*01		0.00290202
7	No	Positive donor	CARSFPTSGTGDTQYF	TRBV5-5*01, TRBV5-5*02, TRBV5-5*03	TRBJ2-3*01			0.279808
7	No	Positive donor	CASSLALGLAGVEADTQYF	TRBV7-8*01	TRBJ2-3*01			0.0468131
7	No	Positive donor	CASSLGASLATHNEQFF	TRBV5-6*01	TRBJ2-1*01			0.033857
7	No	Positive donor	CASSEEERDTQYF	TRBV6-1*01	TRBJ2-3*01			0.0239891
Case#	CMV reactivation	Donor CMV status	CDR3-AA	V alleles	J alleles	donor	early (n=151)	late
8	one	Negative donor	CASSLIQGGGNEQFF	TRBV7-3*01	TRBJ2-1*01		0.891875
8	one	Negative donor	CASSPNLGSGEQFF	TRBV7-3*01	TRBJ2-1*01		0.0700373
8	one	Negative donor	CASSLGPGNGGEQYF	TRBV7-8*01	TRBJ2-7*01		0.0380875
Case#	CMV reactivation	Donor CMV status	CDR3-AA	V alleles	J alleles	donor	early (n=30)	late
9	one	Negative donor	CASKGDTSSGANVLTF	TRBV2*01, TRBV2*02	TRBJ2-6*01		0.578945
9	one	Negative donor	CASSFIATTDTQYF	TRBV7-9*03, TRBV7-9*01, TRBV7-9*02	TRBJ2-3*01		0.226047
9	one	Negative donor	CSAREYTGDYQPQHF	TRBV20-1*06, TRBV20-1*04, TRBV20-1*05	TRBJ1-5*01		0.103787
9	one	Negative donor	CASATAPYGYTF	TRBV2*01, TRBV2*02	TRBJ1-2*01		0.0531687
9	one	Negative donor	CASSTLSNEQFF	TRBV7-8*01	TRBJ2-1*01		0.0380524
Case#	CMV reactivation	Donor CMV status	CDR3-AA	V alleles	J alleles	donor	early (n=1000)	late (n=351)
10	one	Negative donor	CASSDVMRLGDGYTF	TRBV5-1*01	TRBJ1-2*01		0.939101	0.938454
10	one	Negative donor	CASSPTTTDTQYF	TRBV18*01	TRBJ2-3*01		0.058057	0.0596973
10	one	Negative donor	CASSQDVIVQGADGYTF	TRBV4-3*01	TRBJ1-2*01		0.00223038
10	one	Negative donor	CASSPNWGVYGYTF	TRBV6-6*02	TRBJ1-2*01		0.000611676
10	one	Negative donor	CASVDGEYEQYF	TRBV25-1*01	TRBJ2-7*01			0.00184905
Case#	CMV reactivation	Donor CMV status	CDR3-AA	V alleles	J alleles	donor	early (n=71)	late (n=68)
11	No	Negative donor	CASSLNQGAGGNQPQHF	TRBV7-8*01	TRBJ1-5*01		0.517728	0.521379
11	No	Negative donor	CASSPYERGQGNQPQHF	TRBV4-1*02, TRBV4-1*01	TRBJ1-5*01		0.338932	0.221622
11	No	Negative donor	CASSQEPQLQGSDGYTF	TRBV4-1*02, TRBV4-1*01	TRBJ1-2*01		0.0893735	0.0504519
11	No	Negative donor	CASSFNQGAGGNQPQHF	TRBV7-8*01, TRBV7-8*03	TRBJ1-5*01		0.0430936
11	No	Negative donor	CAWKWRDSTYEQYF	TRBV30*01	TRBJ2-7*01		0.0108721	0.00817977
11	No	Negative donor	CASSSPGVLSGANVLTF	TRBV9*01	TRBJ2-6*01			0.0736909
11	No	Negative donor	CASSFGSWYEQYF	TRBV7-8*01	TRBJ2-7*01			0.0631829
11	No	Negative donor	CASSPQKGFYGYTF	TRBV18*01	TRBJ1-2*01			0.0275928
11	No	Negative donor	CAASYSGEGYEQYF	TRBV10-3*01, TRBV10-3*02	TRBJ2-7*01			0.0259491
11	No	Negative donor	CASSSPVGTSTDTQYF	TRBV11-2*03	TRBJ2-3*01			0.00795231
Case#	CMV reactivation	Donor CMV status	CDR3-AA	V alleles	J alleles	donor	early (n=440)	late (n=100)
12	one	Negative donor	CASGDPGQDFGGYTF	TRBV5-1*01	TRBJ1-2*01		0.488422	0.259175
12	one	Negative donor	CASSLLTAQETQYF	TRBV7-8*01	TRBJ2-5*01		0.237806	0.362984
12	one	Negative donor	CSVPTSGTTTGELFF	TRBV29-1*01, TRBV29-1*03	TRBJ2-2*01		0.157717	0.220813
12	one	Negative donor	CASSVIAGNTDTQYF	TRBV7-9*03, TRBV7-9*01, TRBV7-9*02	TRBJ2-3*01		0.0299088	0.00721475
12	one	Negative donor	CASKIRDRGDTQYF	TRBV28*01	TRBJ2-3*01		0.0260144
12	one	Negative donor	CASSGSNQPQHF	TRBV9*01	TRBJ1-5*01		0.0126481
12	one	Negative donor	CASRHRDRGLGQFF	TRBV28*01	TRBJ2-1*01		0.0111178
12	one	Negative donor	CASSHLEGGNQPQHF	TRBV4-1*02, TRBV4-1*01	TRBJ1-5*01		0.00946887
12	one	Negative donor	CASREDLAGGPDEQFF	TRBV12-4*01, TRBV12-3*01	TRBJ2-1*01		0.00677062
12	one	Negative donor	CASSDSGGEQYF	TRBV25-1*01	TRBJ2-7*01		0.00667693	0.00948285
12	one	Negative donor	CSARRRVGGTYEQYF	TRBV20-1*01	TRBJ2-7*01		0.00357581
12	one	Negative donor	CATKIRDRAETQYF	TRBV28*01	TRBJ2-5*01		0.0031261
12	one	Negative donor	CACRDRGTEAFF	TRBV30*01	TRBJ1-1*01		0.00287939	0.0201112
12	one	Negative donor	CASSLDAGGTTDTQYF	TRBV13*01	TRBJ2-3*01		0.002133
12	one	Negative donor	CASSLRAGFSTYNEQFF	TRBV5-4*01	TRBJ2-1*01		0.00173638
12	one	Negative donor	CAIVRTDTQYF	TRBV2*01, TRBV2*02	TRBJ2-3*01			0.0404712
12	one	Negative donor	CASSWSQKMNTEAFF	TRBV27*01	TRBJ1-1*01			0.035127
12	one	Negative donor	CASSGPNSPLHF	TRBV9*01	TRBJ1-6*01			0.034452
12	one	Negative donor	CASSQAPKYTEAFF	TRBV4-3*01	TRBJ1-1*01			0.0101693
Case#	CMV reactivation	Donor CMV status	CDR3-AA	V alleles	J alleles	donor	early (n=50)	late (n=119)
13	repeat	Negative donor	CASSLAAYGYTF	TRBV5-1*01	TRBJ1-2*01		0.915793	0.433095
13	repeat	Negative donor	CASSQDGSSYEQYF	TRBV3-1*01	TRBJ2-7*01		0.0683518
13	repeat	Negative donor	CAWSGSVKNTEAFF	TRBV30*01	TRBJ1-1*01		0.0158549
13	repeat	Negative donor	CASISTGSEQYF	TRBV7-9*03, TRBV7-9*01, TRBV7-9*02	TRBJ2-7*01			0.146031
13	repeat	Negative donor	CASSESIAGEGYTF	TRBV10-2*01	TRBJ1-2*01			0.108878
13	repeat	Negative donor	CASSPRRFEGGNQPQHF	TRBV5-5*01, TRBV5-5*02, TRBV5-5*03	TRBJ1-5*01			0.0967278
13	repeat	Negative donor	CAWSPLETEAFF	TRBV30*01	TRBJ1-1*01			0.0400232
13	repeat	Negative donor	CASSSRESYVHNEQFF	TRBV7-2*04, TRBV7-2*01	TRBJ2-1*01			0.0377829
13	repeat	Negative donor	CASSDGGGAGETQYF	TRBV2*01	TRBJ2-5*01			0.0233318
13	repeat	Negative donor	CAWTGNTEAFF	TRBV30*01	TRBJ1-1*01			0.0186332
13	repeat	Negative donor	CASSREYEQYF	TRBV3-1*01	TRBJ2-7*01			0.0172783
13	repeat	Negative donor	CAWTENTEAFF	TRBV30*01	TRBJ1-1*01			0.0153935
13	repeat	Negative donor	CAWSVKWAAFVIDNEQFF	TRBV30*01	TRBJ2-1*01			0.0142298
13	repeat	Negative donor	CASSEGQGAGNEQFF	TRBV2*01	TRBJ2-1*01			0.0137301
13	repeat	Negative donor	CASSQESGGGDEQFF	TRBV3-1*01	TRBJ2-1*01			0.0131969
13	repeat	Negative donor	CAWSGDPRQETQYF	TRBV30*01	TRBJ2-5*01			0.00846142
13	repeat	Negative donor	CASSLGTSAYTGELFF	TRBV9*01	TRBJ2-2*01			0.00677115
13	repeat	Negative donor	CASSLDLRGLSYNEQFF	TRBV5-5*01	TRBJ2-1*01			0.00643577
Case#	CMV reactivation	Donor CMV status	CDR3-AA	V alleles	J alleles	donor	early (n=1000)	late (n=1000)
14	one	Negative donor	CASSLVTTTDTQYF	TRBV7-9*01, TRBV7-9*02	TRBJ2-3*01		0.626099	0.558505
14	one	Negative donor	CASSRELTGDERGYTF	TRBV7-9*03, TRBV7-9*01, TRBV7-9*02	TRBJ1-2*01		0.250679	0.264872
14	one	Negative donor	CASKTRDDAYGYTF	TRBV28*01	TRBJ1-2*01		0.0649751	0.112955
14	one	Negative donor	CASSQWANYGYTF	TRBV14*01	TRBJ1-2*01		0.0475574	0.0407367
14	one	Negative donor	CASSSTGGGGTEAFF	TRBV7-3*01	TRBJ1-1*01		0.00565794	0.0203276
14	one	Negative donor	CASKDRDGAYEQYF	TRBV3-1*01	TRBJ2-7*01		0.00482833
14	one	Negative donor	CASSSPAGTSTDTQYF	TRBV11-3*01	TRBJ2-3*01			0.00133472
14	one	Negative donor	CASSTRQPHKETQYF	TRBV7-8*01	TRBJ2-5*01			0.00126819
Case#	CMV reactivation	Donor CMV status	CDR3-AA	V alleles	J alleles	donor	early (n=1000)	late (n=144)
15	No	Negative donor	CASKGQREETQYF	TRBV28*01	TRBJ2-5*01		0.801561	0.637533
15	No	Negative donor	CASSDPGHSLDGYTF	TRBV5-1*01	TRBJ1-2*01		0.123337	0.0451433
15	No	Negative donor	CASSTLRTDTQYF	TRBV19*01	TRBJ2-3*01		0.0315907	0.0243918
15	No	Negative donor	CASSLSTGGELFF	TRBV28*01	TRBJ2-2*01		0.0112392	0.0348158
15	No	Negative donor	CASSQSGTEGSETQYF	TRBV7-9*03, TRBV7-9*01, TRBV7-9*02	TRBJ2-5*01		0.0097389	0.170927
15	No	Negative donor	CASSADETGGGGYTF	TRBV7-6*01, TRBV7-6*02	TRBJ1-2*01		0.00594563
15	No	Negative donor	CASTGTNNEQFF	TRBV9*01	TRBJ2-1*01		0.00382311	0.0260282
15	No	Negative donor	CASSLTGTTSHEQYF	TRBV7-9*03, TRBV7-9*01, TRBV7-9*02	TRBJ2-7*01		0.00259988
15	No	Negative donor	CASSVGLALIYEQFF	TRBV7-2*02	TRBJ2-1*01		0.00184549
15	No	Negative donor	CASSASGGRSYEQYF	TRBV6-3*01, TRBV6-2*01	TRBJ2-7*01		0.00179008	0.0133349
15	No	Negative donor	CAISDPGHLNYGYTF	TRBV10-3*01, TRBV10-3*02	TRBJ1-2*01		0.00171337
15	No	Negative donor	CAHSQGTTGELFF	TRBV19*01	TRBJ2-2*01		0.00127437
15	No	Negative donor	CASSLVGFGQPQHF	TRBV7-9*01, TRBV7-9*02	TRBJ1-5*01		0.00118913
15	No	Negative donor	CASSWPGESYEQYF	TRBV5-6*01	TRBJ2-7*01		0.00117208
15	No	Negative donor	CASSMTSGYQETQYF	TRBV7-8*01	TRBJ2-5*01		0.000677674
15	No	Negative donor	CASSLTTSGTTQYF	TRBV7-9*01, TRBV7-9*02	TRBJ2-5*01		0.000502928
15	No	Negative donor	CASSGANTEAFF	TRBV9*01	TRBJ1-1*01			0.0162784
15	No	Negative donor	CASSGSLTGDYGYTF	TRBV9*01	TRBJ1-2*01			0.00993259
15	No	Negative donor	CAWGSPGTGGNEQYF	TRBV30*05	TRBJ2-7*01			0.00952563
15	No	Negative donor	CASSLIRDKSSYEQYF	TRBV5-6*01	TRBJ2-7*01			0.0065493
15	No	Negative donor	CASSQGTGGNQPQHF	TRBV5-6*01	TRBJ1-5*01			0.00554052
Case#	CMV reactivation	Donor CMV status	CDR3-AA	V alleles	J alleles	donor	early (n=320)	late (n=1000)
16	No	Negative donor	CASSPTQGGMNEQFF	TRBV7-9*03, TRBV7-9*01, TRBV7-9*04, TRBV7-9*02	TRBJ2-1*01		0.954219	0.952172
16	No	Negative donor	CASSFVATTDTQYF	TRBV7-9*01, TRBV7-9*02	TRBJ2-3*01		0.0364142	0.0340257
16	No	Negative donor	CATSDGTSGYTDTQYF	TRBV24-1*01	TRBJ2-3*01		0.00432564
16	No	Negative donor	CATSDLGPQGAQYF	TRBV24-1*01	TRBJ2-5*01		0.00302292
16	No	Negative donor	CASTYRDRVTDTQYF	TRBV9*01	TRBJ2-3*01		0.00201786
16	No	Negative donor	CASSPNQGFYGYTF	TRBV14*01	TRBJ1-2*01			0.00607988
16	No	Negative donor	CASSLIKGANEQFF	TRBV7-2*04, TRBV7-2*01	TRBJ2-1*01			0.00203128
16	No	Negative donor	CASWGQITQGGMNEQFF	TRBV7-4*01	TRBJ2-1*01			0.00194751
16	No	Negative donor	CASSLYSPYEQYF	TRBV5-1*01	TRBJ2-7*01			0.0018271
16	No	Negative donor	CAWSESTEAFF	TRBV30*01	TRBJ1-1*01			0.00122505
16	No	Negative donor	CASSMGGRAHEQYF	TRBV19*01	TRBJ2-7*01			0.000691054
Case#	CMV reactivation	Donor CMV status	CDR3-AA	V alleles	J alleles	donor	early (n=86)	late (n=30)
17	repeat	Negative donor	CASSLVTSGPGETQYF	TRBV11-2*01	TRBJ2-5*01		0.385498	0.96537
17	repeat	Negative donor	CASSSNQGATQYF	TRBV7-3*01	TRBJ2-3*01		0.225769
17	repeat	Negative donor	CASKWRDGTGELFF	TRBV3-1*01	TRBJ2-2*01		0.151378
17	repeat	Negative donor	CASSPNQGAGGNQPQHF	TRBV7-8*01, TRBV7-8*03	TRBJ1-5*01		0.0700666
17	repeat	Negative donor	CASSLIQGAAGELFF	TRBV7-3*01	TRBJ2-2*01		0.0462225
17	repeat	Negative donor	CASSPHWGVDQPQHF	TRBV4-1*02, TRBV4-1*01	TRBJ1-5*01		0.0445402	0.03463
17	repeat	Negative donor	CASSLSFRTGDSTDTQYF	TRBV7-8*01, TRBV7-8*03	TRBJ2-3*01		0.0195834
17	repeat	Negative donor	CASSAPDRGHTDTQYF	TRBV2*01, TRBV2*02	TRBJ2-3*01		0.0177834
17	repeat	Negative donor	CAISEEGQEGSGELFF	TRBV10-3*01, TRBV10-3*02	TRBJ2-2*01		0.0172784
17	repeat	Negative donor	CASSLRVYEQYF	TRBV28*01	TRBJ2-7*01		0.0134543
17	repeat	Negative donor	CASSQRDRGIHEQFF	TRBV3-1*01	TRBJ2-1*01		0.00842653
Case#	CMV reactivation	Donor CMV status	CDR3-AA	V alleles	J alleles	donor	early (n=104)	late
18	repeat	Negative donor	CASSFPAENTDTQYF	TRBV7-9*03, TRBV7-9*01, TRBV7-9*02	TRBJ2-3*01		0.984829
18	repeat	Negative donor	CAITPTSGRVDEQFF	TRBV12-4*01, TRBV12-3*01	TRBJ2-1*01		0.00986595
18	repeat	Negative donor	CAWNKGLAGYEQYF	TRBV30*01	TRBJ2-7*01		0.00530467
Case#	CMV reactivation	Donor CMV status	CDR3-AA	V alleles	J alleles	donor	early (n=51)	late (n=320)
19	repeat	Negative donor	CASSLTTSGTTQYF	TRBV7-9*01, TRBV7-9*02	TRBJ2-5*01		1	0.991722
19	repeat	Negative donor	CASSLWAVGNYEQYF	TRBV5-1*01	TRBJ2-7*01			0.00639325
Case#	CMV reactivation	Donor CMV status	CDR3-AA	V alleles	J alleles	donor	early (n=236)	late (n=160)
20	repeat	Negative donor	CASKFRDRGQGYTF	TRBV28*01	TRBJ1-2*01		0.329333	0.256441
20	repeat	Negative donor	CASSPETPYRYGYTF	TRBV7-9*03, TRBV7-9*01, TRBV7-9*02	TRBJ1-2*01		0.237329	0.196819
20	repeat	Negative donor	CSANPTGGGTEAFF	TRBV29-1*01, TRBV29-1*03	TRBJ1-1*01		0.232683	0.33722
20	repeat	Negative donor	CASKTRDSGETQYF	TRBV28*01	TRBJ2-5*01		0.0750814	0.0164888
20	repeat	Negative donor	CASSEQSTTPYGYTF	TRBV11-2*03	TRBJ1-2*01		0.0516861	0.0785168
20	repeat	Negative donor	CASSLQTSTDTQYF	TRBV18*01	TRBJ2-3*01		0.0195854
20	repeat	Negative donor	CASSLTGGPGNEQFF	TRBV7-3*01	TRBJ2-1*01		0.0156415
20	repeat	Negative donor	CASSSGQGPKNIQYF	TRBV7-9*01, TRBV7-9*02	TRBJ2-4*01		0.0153123	0.00362418
20	repeat	Negative donor	CASSGTSGIAKNIQYF	TRBV6-4*02, TRBV6-4*01	TRBJ2-4*01		0.0115023
20	repeat	Negative donor	CAISDPSAYGYTF	TRBV10-3*01, TRBV10-3*02	TRBJ1-2*01		0.00440336
20	repeat	Negative donor	CASSLEGQYTEAFF	TRBV28*01	TRBJ1-1*01		0.00419712
20	repeat	Negative donor	CASSAERSPDTQYF	TRBV6-1*01	TRBJ2-3*01		0.00324553
20	repeat	Negative donor	CASSSNQGAPAFF	TRBV7-3*01	TRBJ1-1*01			0.0891824
20	repeat	Negative donor	CASSRVGGGGTEAFF	TRBV7-3*01	TRBJ1-1*01			0.00953747
20	repeat	Negative donor	CAISDPGQDFGGYTF	TRBV10-3*01, TRBV10-3*02	TRBJ1-2*01			0.00477923
20	repeat	Negative donor	CASSFMGPNYEQYF	TRBV7-9*03, TRBV7-9*01, TRBV7-9*02	TRBJ2-7*01			0.00389719
20	repeat	Negative donor	CASSLVSGERETQYF	TRBV7-7*01	TRBJ2-5*01			0.00349517
Case#	CMV reactivation	Donor CMV status	CDR3-AA	V alleles	J alleles	donor	early (n=515)	late (n=88)
21	repeat	Positive donor	CASSPISSTDTQYF	TRBV11-2*03	TRBJ2-3*01		0.379857	0.497284
21	repeat	Positive donor	CASSLYTGQETQYF	TRBV7-8*01	TRBJ2-5*01		0.272026	0.125079
21	repeat	Positive donor	CADPGTSNTGELFF	TRBV7-9*03, TRBV7-9*01, TRBV7-9*02	TRBJ2-2*01		0.165832
21	repeat	Positive donor	CASSYPARDTDTQYF	TRBV7-9*03, TRBV7-9*01, TRBV7-9*02	TRBJ2-3*01		0.0673821	0.132382
21	repeat	Positive donor	CASSLTGGPGNEQFF	TRBV7-3*01	TRBJ2-1*01		0.0391403
21	repeat	Positive donor	CASSFLATTDTQYF	TRBV7-9*03, TRBV7-9*01, TRBV7-9*02	TRBJ2-3*01		0.0231621
21	repeat	Positive donor	CASSLEGLNEQFF	TRBV7-3*01	TRBJ2-1*01		0.00978727
21	repeat	Positive donor	CAISDPGLDYNEQFF	TRBV10-3*01, TRBV10-3*02	TRBJ2-1*01		0.00951917
21	repeat	Positive donor	CASSLAGFLREQFF	TRBV5-6*01	TRBJ2-1*01		0.00904295	0.0646666
21	repeat	Positive donor	CASSLYGSSGRELAYNEQFF	TRBV7-6*01	TRBJ2-1*01		0.00692993
21	repeat	Positive donor	CASSEQGTSFGYTF	TRBV11-2*01	TRBJ1-2*01		0.0063761
21	repeat	Positive donor	CASSQAGRDRSYYEQYF	TRBV7-6*01, TRBV7-6*02	TRBJ2-7*01		0.00477458
21	repeat	Positive donor	CASSASGRGNEQFF	TRBV10-2*01	TRBJ2-1*01		0.00400909
21	repeat	Positive donor	CASSLGTSNEQFF	TRBV5-1*01	TRBJ2-1*01		0.00216241
21	repeat	Positive donor	CASSSYTSVETQYF	TRBV7-8*01	TRBJ2-5*01			0.11092
21	repeat	Positive donor	CASSPGDSRGDTQYF	TRBV5-1*01	TRBJ2-3*01			0.0378957
21	repeat	Positive donor	CASSGTSTDTQYF	TRBV6-1*01	TRBJ2-3*01			0.0317721
Case#	CMV reactivation	Donor CMV status	CDR3-AA	V alleles	J alleles	donor	early (n=895)	late (n=820)
22	one	Positive donor	CASSSNQGAGGNQPQHF	TRBV7-8*01	TRBJ1-5*01		0.852649	0.535911
22	one	Positive donor	CASSLDGTGVYEQYF	TRBV5-5*01	TRBJ2-7*01		0.0985541	0.442084
22	one	Positive donor	CASSLLTRTDTQYF	TRBV7-8*01	TRBJ2-3*01		0.0257473	0.0220056
22	one	Positive donor	CASSYSGSDEQYF	TRBV6-5*01	TRBJ2-7*01		0.0063043
22	one	Positive donor	CASSDTGGQLSSYNEQFF	TRBV2*01, TRBV2*02	TRBJ2-1*01		0.00610043
22	one	Positive donor	CASSLVDVPSGTDTQYF	TRBV28*01	TRBJ2-3*01		0.00588715
22	one	Positive donor	CASSLAYYEQYF	TRBV7-9*01, TRBV7-9*02	TRBJ2-7*01		0.00341875
22	one	Positive donor	CASSPLTRTDTQYF	TRBV7-8*01	TRBJ2-3*01		0.000774708
22	one	Positive donor	CASSRIQGGGNEQFF	TRBV7-3*01	TRBJ2-1*01		0.000564564
Case#	CMV reactivation	Donor CMV status	CDR3-AA	V alleles	J alleles	donor	early (n=1000)	late (n=238)
23	one	Positive donor	CASSPLTRTDTQYF	TRBV7-8*01	TRBJ2-3*01		0.629287	0.533834
23	one	Positive donor	CASSPQTRTDTQYF	TRBV7-8*01	TRBJ2-3*01		0.32953	0.387354
23	one	Positive donor	CASSQVDRTNTGELFF	TRBV3-1*01	TRBJ2-2*01		0.0112256	0.0134279
23	one	Positive donor	CASSLSGGAGASEQYF	TRBV7-8*01	TRBJ2-7*01		0.00558084	0.0209056
23	one	Positive donor	CASRRGQGGNIQYF	TRBV7-9*03, TRBV7-9*01, TRBV7-9*02	TRBJ2-4*01		0.00493893
23	one	Positive donor	CATSREASGRANRWSNEQFF	TRBV15*02	TRBJ2-1*01		0.0043313
23	one	Positive donor	CASSSGQGPKNIQYF	TRBV7-9*01, TRBV7-9*02	TRBJ2-4*01		0.00287455
23	one	Positive donor	CASSFRWETQYF	TRBV12-4*01, TRBV12-3*01	TRBJ2-5*01		0.00262371
23	one	Positive donor	CASSDTGGPGTEAFF	TRBV7-3*01	TRBJ1-1*01		0.00149414
23	one	Positive donor	CASSPRGQIEAFF	TRBV28*01	TRBJ1-1*01		0.00141468
23	one	Positive donor	CASSPNSAYGYTF	TRBV12-4*01, TRBV12-3*01	TRBJ1-2*01		0.00126511
23	one	Positive donor	CASSLGGSYEQYF	TRBV7-7*01	TRBJ2-7*01		0.00106569
23	one	Positive donor	CASSDGTGWTEAFF	TRBV2*01	TRBJ1-1*01		0.000707342
23	one	Positive donor	CASSDSYRAVQPQHF	TRBV6-4*02, TRBV6-4*01	TRBJ1-5*01		0.000702668
23	one	Positive donor	CASSGGTLAKNIQYF	TRBV6-1*01	TRBJ2-4*01		0.000640348
23	one	Positive donor	CASRVSAGVGNEQFF	TRBV4-2*01	TRBJ2-1*01		0.000604513
23	one	Positive donor	CASSPIGKTDTQYF	TRBV19*01	TRBJ2-3*01		0.000601397	0.0197612
23	one	Positive donor	CASSPGTGRNTEAFF	TRBV5-1*01	TRBJ1-1*01		0.000579585
23	one	Positive donor	CSVEGTEGANYGYTF	TRBV29-1*01	TRBJ1-2*01		0.000532844
23	one	Positive donor	CASNWEGLAGDEQYF	TRBV28*01	TRBJ2-7*01			0.00889565
23	one	Positive donor	CASRLVGVRASGLRYSYNEQFF	TRBV11-3*01, TRBV11-3*02	TRBJ2-1*01			0.00801774
23	one	Positive donor	CASFHYRLNTEAFF	TRBV13*01	TRBJ1-1*01			0.0043134
23	one	Positive donor	CASSVEGGTDTGELFF	TRBV9*01	TRBJ2-2*01			0.00349021
Case#	CMV reactivation	Donor CMV status	CDR3-AA	V alleles	J alleles	donor	early (n=557)	late (n=767)
24	one	Positive donor	CASSRIQGGGNEQFF	TRBV7-3*01	TRBJ2-1*01		0.794749	0.916115
24	one	Positive donor	CASSSTGGGGTEAFF	TRBV7-9*03, TRBV7-9*01, TRBV7-9*04, TRBV7-9*02	TRBJ1-1*01		0.0411467	0.0146407
24	one	Positive donor	CASSLAVSGANVLTF	TRBV7-8*01	TRBJ2-6*01		0.0408312	0.000919552
24	one	Positive donor	CASSDLTTTDTQYF	TRBV18*01	TRBJ2-3*01		0.0284409	0.0135273
24	one	Positive donor	CASSLGVAGGYNEQFF	TRBV7-9*01, TRBV7-9*02	TRBJ2-1*01		0.0274741	0.0062781
24	one	Positive donor	CASSLIGGTGESGYTF	TRBV7-9*01, TRBV7-9*02	TRBJ1-2*01		0.0208397	0.00163705
24	one	Positive donor	CASSLERINEQFF	TRBV5-1*01	TRBJ2-1*01		0.0077401
24	one	Positive donor	CASSDPGHLNTEAFF	TRBV5-1*01	TRBJ1-1*01		0.00766689	0.0122531
24	one	Positive donor	CASSSGTGPYNEQFF	TRBV7-6*01, TRBV7-6*02	TRBJ2-1*01		0.00629104
24	one	Positive donor	CASSSPTEAFF	TRBV9*01	TRBJ1-1*01		0.00467536	0.00496888
24	one	Positive donor	CASSYLRAEAFF	TRBV7-9*03, TRBV7-9*01, TRBV7-9*02	TRBJ1-1*01		0.00374887
24	one	Positive donor	CASSPSGTALPYGYTF	TRBV11-2*03	TRBJ1-2*01		0.00320863	0.0136283
24	one	Positive donor	CASSLNQGATQFF	TRBV7-9*01, TRBV7-9*04, TRBV7-9*02	TRBJ2-1*01		0.00264819
24	one	Positive donor	CASSSGTGRHNEQFF	TRBV7-6*01, TRBV7-6*02	TRBJ2-1*01		0.00262042
24	one	Positive donor	CAWKTATNSPLHF	TRBV30*01	TRBJ1-6*01		0.00217611
24	one	Positive donor	CASSYSPGSNEQFF	TRBV6-5*01	TRBJ2-1*01		0.00203979
24	one	Positive donor	CASSFSSTSTDTQYF	TRBV7-8*01	TRBJ2-3*01		0.00194638
24	one	Positive donor	CASSLNGGPGTEAFF	TRBV7-3*01	TRBJ1-1*01		0.00175705
24	one	Positive donor	CASSPYPSMGGNEQFF	TRBV4-3*01, TRBV4-3*04	TRBJ2-1*01			0.00605543
24	one	Positive donor	CASSLTSGTYNEQFF	TRBV4-1*02, TRBV4-1*01	TRBJ2-1*01			0.00575648
24	one	Positive donor	CSAKEGFGGDEQYF	TRBV20-1*01, TRBV20-1*02	TRBJ2-7*01			0.00332152
24	one	Positive donor	CASSLQGAYEQYF	TRBV5-6*01	TRBJ2-7*01			0.000898934
Case#	CMV reactivation	Donor CMV status	CDR3-AA	V alleles	J alleles	donor	early (n=193)	late (n=53)
25	one	Positive donor	CASSLATGVETQYF	TRBV7-8*01	TRBJ2-5*01		0.255188	0.388657
25	one	Positive donor	CASSSNLSPGEQFF	TRBV7-2*04, TRBV7-2*01	TRBJ2-1*01		0.159738	0.167645
25	one	Positive donor	CATKQATGTSGAQETQYF	TRBV2*01, TRBV2*02	TRBJ2-5*01		0.156313	0.122507
25	one	Positive donor	CASSFIGGPGEQYF	TRBV7-2*04, TRBV7-2*01	TRBJ2-7*01		0.0927313
25	one	Positive donor	CASSPTLSPQGGPGGYTF	TRBV7-2*04, TRBV7-2*01	TRBJ1-2*01		0.0633105
25	one	Positive donor	CASSDPGHLNTEAFF	TRBV5-1*01	TRBJ1-1*01		0.0434188	0.0853418
25	one	Positive donor	CATSSAGGETQYF	TRBV15*02	TRBJ2-5*01		0.0198766	0.0123555
25	one	Positive donor	CATSEGPNEQFF	TRBV24-1*01	TRBJ2-1*01		0.0180285
25	one	Positive donor	CASSQDTGEQFF	TRBV4-3*01	TRBJ2-1*01		0.0159373
25	one	Positive donor	CSANSAGGISGLETQYF	TRBV20-1*01, TRBV20-1*04, TRBV20-1*05	TRBJ2-5*01		0.0156268
25	one	Positive donor	CSATTGSSYEQYF	TRBV29-1*01, TRBV29-1*03	TRBJ2-7*01		0.015566
25	one	Positive donor	CASSAFQGDTQYF	TRBV7-3*01	TRBJ2-3*01		0.0147408
25	one	Positive donor	CASSPHQGSSEAFF	TRBV7-3*01	TRBJ1-1*01		0.0122782
25	one	Positive donor	CSVGDRVGGYTF	TRBV29-1*01	TRBJ1-2*01		0.012074
25	one	Positive donor	CASSSRFPGETQYF	TRBV4-3*01, TRBV4-3*04	TRBJ2-5*01		0.0116875
25	one	Positive donor	CASSLYTRTDTQYF	TRBV7-8*01	TRBJ2-3*01		0.0105518
25	one	Positive donor	CATSRLAGAYEQYF	TRBV15*02	TRBJ2-7*01		0.0104714
25	one	Positive donor	CATSRETGEETQYF	TRBV15*02	TRBJ2-5*01		0.0089513
25	one	Positive donor	CASRFPTVVSGNTIYF	TRBV11-3*01, TRBV11-3*02	TRBJ1-3*01		0.00794151
25	one	Positive donor	CASSLTWGQGGEQFF	TRBV7-3*01	TRBJ2-1*01		0.00754411
25	one	Positive donor	CSVEGSDTKNIQYF	TRBV29-1*01	TRBJ2-4*01		0.00696212
25	one	Positive donor	CASSSLSSYNEQFF	TRBV13*01	TRBJ2-1*01		0.00597622
25	one	Positive donor	CASSHPDTGETQYF	TRBV4-2*01	TRBJ2-5*01		0.00572866
25	one	Positive donor	CSVLLVGSGSLSYEQYF	TRBV29-1*01, TRBV29-1*03	TRBJ2-7*01		0.00445176
25	one	Positive donor	CASSLIGGTGAEAFF	TRBV7-3*01	TRBJ1-1*01		0.0040283
25	one	Positive donor	CSAEIGGDNQPQHF	TRBV20-1*01, TRBV20-1*02	TRBJ1-5*01		0.00368085
25	one	Positive donor	CASSGGLWGYTF	TRBV25-1*01	TRBJ1-2*01		0.0036005
25	one	Positive donor	CASRTTGHYGYTF	TRBV5-6*01	TRBJ1-2*01		0.00350278
25	one	Positive donor	CASSSPGTGGLSSYEQYF	TRBV13*01	TRBJ2-7*01		0.003455
25	one	Positive donor	CASGPQTGEVNTEAFF	TRBV9*01	TRBJ1-1*01		0.00335294
25	one	Positive donor	CATSDLNGGSNEQYF	TRBV24-1*01	TRBJ2-7*01		0.00328562
25	one	Positive donor	CASSQSEYNYNEQFF	TRBV4-2*01	TRBJ2-1*01			0.0717751
25	one	Positive donor	CATSEFDRGLQETQYF	TRBV24-1*01	TRBJ2-5*01			0.0685458
25	one	Positive donor	CATSNIAGETQYF	TRBV15*02	TRBJ2-5*01			0.0572848
25	one	Positive donor	CASSFGRRSSYNEQFF	TRBV6-6*01	TRBJ2-1*01			0.025888
Case#	CMV reactivation	Donor CMV status	CDR3-AA	V alleles	J alleles	donor	early (n=40)	late* (n=61)
26	repeat	Positive donor	CASRGQVSSQETQYF	TRBV2*01	TRBJ2-5*01		0.383334	0.0983607
26	repeat	Positive donor	CASSSTGGGGAEAFF	TRBV7-3*01	TRBJ1-1*01		0.198945	0.114754
26	repeat	Positive donor	CASSFRTSGRAKADTQYF	TRBV11-1*01	TRBJ2-3*01		0.116569	0.0163934
26	repeat	Positive donor	CASSLSSTRTDTQYF	TRBV7-8*01	TRBJ2-3*01		0.104093	0.0327869
26	repeat	Positive donor	CASSGSRTGSYEQYF	TRBV9*01	TRBJ2-7*01		0.102188	0.0163934
26	repeat	Positive donor	CASSESSGQGYGYTF	TRBV10-2*01	TRBJ1-2*01		0.0462989
26	repeat	Positive donor	CASSGTNSPLHF	TRBV9*01	TRBJ1-6*02		0.0181971
26	repeat	Positive donor	CASGYSATGELFF	TRBV7-3*01	TRBJ2-2*01		0.0169461
26	repeat	Positive donor	CASSRIQGGGNEQFF	TRBV7-3*01	TRBJ2-1*01		0.0134296
26	repeat	Positive donor	CASSLNSVGTEAFF	TRBV28	TRBJ1-1			0.0655738
26	repeat	Positive donor	CASDRGGNTGELFF	TRBV6	TRBJ2-2			0.0491803
26	repeat	Positive donor	CASSLGAGGPSDTQYF	TRBV5	TRBJ2-3			0.0491803
26	repeat	Positive donor	CASSQVSTGETQYF	TRBV14	TRBJ2-5			0.0327869
26	repeat	Positive donor	CASSLGGLAPSTDTQYF	TRBV7	TRBJ2-3			0.0327869
26	repeat	Positive donor	CSARDRAGGWETQYF	TRBV20	TRBJ2-5			0.0327869
26	repeat	Positive donor	CASSRQGLTNEKLFF	TRBV12	TRBJ1-4			0.0327869
26	repeat	Positive donor	CASSQDKQDGEQYF	TRBV4	TRBJ2-7			0.0327869
26	repeat	Positive donor	CASSLLTGAYTDTQYF	TRBV7	TRBJ2-3			0.0327869
26	repeat	Positive donor	CAIRGQTSNTGELFF	TRBV10	TRBJ2-2			0.0163934
26	repeat	Positive donor	CASSAPNSPLHF	TRBV9	TRBJ1-6			0.0163934
26	repeat	Positive donor	CASSGSREGSYEQYF	TRBV9	TRBJ2-7			0.0163934
26	repeat	Positive donor	CASSRTSGGGDTQYF	TRBV4	TRBJ2-3			0.0163934
26	repeat	Positive donor	CASSLTGGVYYNEQFF	TRBV7	TRBJ2-1			0.0163934
26	repeat	Positive donor	CASSEGGGGQKTQNF	TRBV2	TRBJ2-5			0.0163934
26	repeat	Positive donor	CASSFPTSGQETQYF	TRBV7	TRBJ2-5			0.0163934
26	repeat	Positive donor	CASSFGTGYQGGELFF	TRBV6	TRBJ2-2			0.0163934
26	repeat	Positive donor	CASSAPDGYTF	TRBV9	TRBJ1-2			0.0163934
26	repeat	Positive donor	CASRLAADTQYF	TRBV6	TRBJ2-3			0.0163934
26	repeat	Positive donor	CASRFGTGYTRDFLFF	TRBV6	TRBJ2-2			0.0163934
26	repeat	Positive donor	CASSPTPDRLDTEAFF	TRBV11	TRBJ1-1			0.0163934
26	repeat	Positive donor	CASRATSGIQETQYF	TRBV6	TRBJ2-5			0.0163934
26	repeat	Positive donor	CAISESPGSGGTEAFF	TRBV10	TRBJ1-1			0.0163934
26	repeat	Positive donor	CSARSYEQYF	TRBV29	TRBJ2-7			0.0163934
26	repeat	Positive donor	CSARDRAGGWETHYF	TRBV20	TRBJ2-5			0.0163934
26	repeat	Positive donor	CSARDDSSYEQYF	TRBV20	TRBJ2-7			0.0163934
26	repeat	Positive donor	CSAGTGTGIGYTF	TRBV20	TRBJ1-2			0.0163934
26	repeat	Positive donor	CAWGLDTQYF	TRBV30	TRBJ2-3			0.0163934
26	repeat	Positive donor	CASTVLEAGYYGYTF	TRBV7	TRBJ1-2			0.0163934
26	repeat	Positive donor	CASSSTGGAYYYFGLF	TRBV7	TRBJ2-1			0.0163934
26	repeat	Positive donor	CASSSILDTDTQYF	TRBV27	TRBJ2-3			0.0163934
	* TCR were identified by a direct single-cell method alone and reported in our previous paper (Nakasone, H. et al. Single-cell T-cell receptor-β analysis of HLA-A*2402-restricted CMV- pp65-specific cytotoxic T-cells in allogeneic hematopoietic SCT. Bone Marrow Transplant 49, 87-94, doi:10.1038/bmt.2013.122 (2014).)

## Sheet: Supplementary Dataset2
FeatureID	FeatureName	Clone1 Average	Clone1 Log2 Fold Change	Clone1 P-Value	Clone2 Average	Clone2 Log2 Fold Change	Clone2 P-Value	Clone3 Average	Clone3 Log2 Fold Change	Clone3 P-Value
ENSG00000211753	TRBV28	0.0169413	-6.37251	1.89709e-35	0.0165927	-5.53326	2.53219e-12	6.13223	7.51818	9.88114e-63
ENSG00000211796	TRAV16	0.00376472	-6.72606	7.94596e-26	0	-6.47221	1.4303e-09	2.38327	8.43102	5.34448e-52
ENSG00000211695	TRGV9	0.235295	-1.98969	4.31667e-08	0.825488	0.800882	1	1.71381	2.0505	3.05024e-05
ENSG00000278030	TRBV7-9	13.1539	1.24279	0.00138564	10.2916	0.119144	1	0.133891	-6.26275	5.26298e-17
ENSG00000211751	TRBC1	1.46071	-1.14379	0.00804963	2.7378	0.362435	1	5.61451	1.59447	0.00165758
ENSG00000211790	TRAV8-4	0.284237	-1.01986	0.509066	1.06608	2.33716	1.55909e-10	0.0178522	-4.15164	0.000249907
ENSG00000116251	RPL22	6.42262	0.0469835	1	6.01486	-0.0997149	1	6.45356	0.0224282	1
ENSG00000074800	ENO1	1.12565	0.242651	1	1.02045	-0.0457926	1	0.874757	-0.284934	1
ENSG00000077549	CAPZB	1.54542	0.152625	1	1.46431	-0.0138202	1	1.49066	0.0146599	1
ENSG00000070831	CDC42	1.57554	0.185017	1	1.48505	-0.00535216	1	1.32999	-0.184326	1
ENSG00000142676	RPL11	19.9963	-0.0435041	1	20.6289	0.0287393	1	20.1997	-0.0171528	1
ENSG00000133226	SRRM1	1.02589	-0.0279	1	1.12416	0.159191	1	1.14254	0.160223	1
ENSG00000142669	SH3BGRL3	12.1883	-0.0189396	1	12.2703	-0.00274126	1	12.1038	-0.0316479	1
ENSG00000169442	CD52	8.46875	-0.147429	1	9.14259	0.0502743	1	9.89011	0.164827	1
ENSG00000176083	ZNF683	0.762357	-0.640353	1	0.995563	0.0719599	1	1.76737	1.04156	1
ENSG00000198830	HMGN2	1.50024	-0.0643619	1	1.56801	0.0432208	1	1.4371	-0.10686	1
ENSG00000162511	LAPTM5	3.35813	0.118536	1	3.18995	-0.0303339	1	2.91883	-0.174352	1
ENSG00000182866	LCK	1.56613	0.0241506	1	1.56386	0.0103649	1	1.55314	-0.00509872	1
ENSG00000131236	CAP1	1.22542	0.000913661	1	1.21957	-0.00934994	1	1.24965	0.0301021	1
ENSG00000065978	YBX1	1.15389	0.105443	1	1.04119	-0.131791	1	1.08006	-0.0545325	1
ENSG00000142937	RPS8	19.7987	-0.0156864	1	20.0316	0.00865914	1	19.9677	-0.00517425	1
ENSG00000173660	UQCRH	1.07483	-0.0376689	1	1.03705	-0.0909011	1	1.11576	0.0399545	1
ENSG00000177606	JUN	6.07438	-0.0431074	1	6.25961	0.0273308	1	5.15928	-0.294487	1
ENSG00000162434	JAK1	1.22165	-0.137243	1	1.27349	-0.00748125	1	1.57992	0.346144	1
ENSG00000154451	GBP5	0.943064	0.0215709	1	1.02875	0.181808	1	1.11576	0.28693	1
ENSG00000122406	RPL5	10.4377	-0.0448981	1	10.6774	0.0118785	1	11.2022	0.0814953	1
ENSG00000116824	CD2	1.52283	0.0045445	1	1.54727	0.0317351	1	1.58884	0.0673887	1
ENSG00000183508	TENT5C	1.07859	-0.0412464	1	1.06608	-0.0477029	1	1.24073	0.205734	1
ENSG00000265972	TXNIP	2.6786	-0.09299	1	3.1941	0.282619	1	2.55286	-0.133719	1
ENSG00000197747	S100A10	2.67672	-0.0895438	1	2.50135	-0.184756	1	3.17769	0.226327	1
ENSG00000197956	S100A6	4.84897	-0.0566372	1	4.69574	-0.0988645	1	5.32888	0.115229	1
ENSG00000196154	S100A4	10.8575	0.037917	1	9.78556	-0.176991	1	11.4165	0.0912925	1
ENSG00000177954	RPS27	45.38	0.0359453	1	45.1073	0.00604319	1	45.9604	0.0281409	1
ENSG00000143549	TPM3	2.30025	0.00774454	1	2.42669	0.105361	1	2.37434	0.0491414	1
ENSG00000163463	KRTCAP2	0.975064	-0.0421727	1	0.962378	-0.0505393	1	1.26751	0.409327	1
ENSG00000163479	SSR2	1.95766	0.0416642	1	1.91646	-0.0174363	1	1.87448	-0.0543719	1
ENSG00000158710	TAGLN2	3.02872	0.0964189	1	2.78343	-0.105425	1	2.92776	-0.0134665	1
ENSG00000203747	FCGR3A	1.23483	0.200139	1	1.05779	-0.17549	1	0.892609	-0.419799	1
ENSG00000081237	PTPRC	4.6852	0.104689	1	4.48418	-0.0244791	1	4.49875	-0.0216142	1
ENSG00000159388	BTG2	1.39671	-0.11792	1	1.56801	0.147685	1	1.49958	0.0492784	1
ENSG00000163041	H3F3A	3.53508	-0.0509604	1	3.70018	0.0529239	1	3.64185	0.0134444	1
ENSG00000143761	ARF1	1.56801	0.0934872	1	1.55557	0.0394295	1	1.4371	-0.0971951	1
ENSG00000143774	GUK1	1.84472	0.0563909	1	1.77127	-0.0452508	1	1.85663	0.0342874	1
ENSG00000171863	RPS7	16.6589	0.0185652	1	16.4102	-0.0214821	1	16.5668	-0.0101286	1
ENSG00000235576	LINC01871	0.946828	-0.0685771	1	1.06193	0.179091	1	0.964018	-0.00643436	1
ENSG00000115738	ID2	1.50965	-0.0573755	1	1.57216	0.0406585	1	1.61562	0.0761469	1
ENSG00000134308	YWHAQ	1.23106	0.186898	1	1.05779	-0.177112	1	1.15147	-0.0164217	1
ENSG00000228474	OST4	1.76377	-0.103622	1	1.75883	-0.0712469	1	2.13334	0.251306	1
ENSG00000119801	YPEL5	1.14259	-0.0763429	1	1.18638	0.0239057	1	1.12469	-0.0670447	1
ENSG00000115875	SRSF7	3.38261	0.0229711	1	3.43884	0.042557	1	3.55258	0.0838325	1

## Sheet: Supplementary Dataset3
FeatureID	FeatureName	clone1 Average	clone1 Log2 Fold Change	clone1 P-Value	clone2 Average	clone2 Log2 Fold Change	clone2 P-Value	clone3 Average	clone3 Log2 Fold Change	clone3 P-Value
ENSG00000211727	TRBV7-6	0.00706806	-9.16648	2.51789e-60	11.2836	4.09118	1.11396e-36	0.0159719	-6.75647	0.000140196
ENSG00000211787	TRAV8-3	0.00235602	-8.47722	7.50296e-42	3.98197	6.22228	4.59819e-62	0	-6.06774	0.00956155
ENSG00000278030	TRBV7-9	0	-8.47581	6.61405e-33	1.68406	3.79009	1.94034e-25	0	-5.06493	0.132388
ENSG00000226660	TRBV2	0.00471204	-7.82761	5.90078e-28	0.0161541	-5.94702	4.47011e-12	10.3338	4.88113	1.17945e-18
ENSG00000241657	TRBV11-2	12.2537	2.88033	1.42743e-23	0.367505	-4.38995	1.04393e-21	0.622903	-3.33358	0.0925752
ENSG00000211694	TRGV10	0.00235602	-6.33098	6.03819e-15	0	-6.1965	1.05822e-07	1.9326	4.06127	2.56546e-09
ENSG00000282939	TRBV7-2	2.28063	1.51662	9.15004e-06	0.940974	-0.718155	1	0.111803	-3.56296	0.0785971
ENSG00000211697	TRGV5	1.6233	1.40287	0.000199093	0.589623	-0.976559	1	0.0798594	-3.527	0.132388
ENSG00000211751	TRBC1	1.76937	1.13908	0.0107615	0.989436	-0.352692	1	0.207634	-2.5192	1
ENSG00000211772	TRBC2	1.26283	-1.18229	0.0184965	5.23795	2.05121	2.31946e-10	0.958312	-1.2555	1
ENSG00000116251	RPL22	6.60864	-0.027825	1	6.55047	-0.0410004	1	6.69222	-0.0158674	1
ENSG00000116288	PARK7	1.26283	0.113983	1	1.17925	-0.0429408	1	1.27775	0.0842102	1
ENSG00000074800	ENO1	1.53613	0.052985	1	1.5831	0.097486	1	1.5333	0.0230844	1
ENSG00000077549	CAPZB	1.8589	-0.00210474	1	1.97079	0.108525	1	1.99648	0.0981819	1
ENSG00000070831	CDC42	1.80707	0.1162	1	1.75271	0.0295489	1	1.86871	0.114033	1
ENSG00000142676	RPL11	21.0793	-0.0195071	1	21.0326	-0.0223804	1	19.853	-0.123766	1
ENSG00000133226	SRRM1	1.15681	-0.0102612	1	1.12271	-0.0646149	1	1.21386	0.0638424	1
ENSG00000117616	RSRP1	0.824607	0.111967	1	0.710778	-0.191135	1	1.03817	0.425774	1
ENSG00000142669	SH3BGRL3	17.6584	0.088723	1	17.8664	0.0878438	1	16.3073	-0.0865222	1
ENSG00000169442	CD52	12.7814	0.0815144	1	12.6365	0.0381	1	10.5894	-0.255862	1
ENSG00000176083	ZNF683	1.48901	0.381855	1	1.38117	0.138469	1	0.463184	-1.50285	1
ENSG00000198830	HMGN2	1.74817	-0.136676	1	1.87387	0.0219728	1	2.41175	0.397911	1
ENSG00000130770	ATP5IF1	1.08377	-0.00807682	1	1.12271	0.0604916	1	1.27775	0.244313	1
ENSG00000162511	LAPTM5	3.32199	-0.0792715	1	3.54178	0.057211	1	3.52978	0.0279655	1
ENSG00000182866	LCK	2.11099	0.122864	1	2.01522	0.00411701	1	1.77288	-0.200203	1
ENSG00000131236	CAP1	1.75288	0.121195	1	1.82137	0.16594	1	1.72496	0.0416226	1
ENSG00000065978	YBX1	1.30524	-0.113208	1	1.3529	-0.0221423	1	1.58122	0.21542	1
ENSG00000142937	RPS8	21.2678	-0.0443642	1	21.0285	-0.0588506	1	20.8273	-0.0798316	1
ENSG00000173660	UQCRH	1.25812	-0.0837927	1	1.35694	0.0770301	1	1.46941	0.178982	1
ENSG00000177606	JUN	7.02801	-0.159383	1	7.49144	-0.00814605	1	9.40743	0.329477	1
ENSG00000162434	JAK1	1.36178	0.028467	1	1.36098	0.0200819	1	1.21386	-0.16165	1
ENSG00000154451	GBP5	1.16859	0.0875018	1	1.22367	0.155729	1	1.03817	-0.127551	1
ENSG00000122406	RPL5	11.3654	-0.014554	1	10.8798	-0.0962701	1	11.2282	-0.0466623	1
ENSG00000143119	CD53	1.23691	0.255311	1	1.13078	0.020756	1	1.03817	-0.114435	1
ENSG00000009307	CSDE1	0.944765	-0.139356	1	1.05809	0.104838	1	1.14997	0.210338	1
ENSG00000116824	CD2	1.7623	0.111486	1	1.55079	-0.156166	1	1.82079	0.110067	1
ENSG00000265241	RBM8A	1.05079	-0.0482428	1	1.11059	0.06713	1	1.11803	0.0624931	1
ENSG00000265972	TXNIP	3.47278	0.0152706	1	3.66293	0.111614	1	3.33812	-0.0655453	1
ENSG00000143384	MCL1	0.904712	0.170275	1	0.771356	-0.169413	1	1.134	0.453175	1
ENSG00000197747	S100A10	3.07225	0.0897523	1	2.7785	-0.122514	1	2.77911	-0.111247	1
ENSG00000163191	S100A11	1.06021	0.149231	1	0.86828	-0.258662	1	0.798594	-0.335133	1
ENSG00000197956	S100A6	6.65105	0.109033	1	6.33239	-0.01245	1	5.7339	-0.176898	1
ENSG00000196154	S100A4	14.5296	0.194264	1	12.3377	-0.164273	1	13.5921	-0.00292084	1
ENSG00000177954	RPS27	74.5021	-0.0553857	1	74.3975	-0.0489296	1	71.6498	-0.115261	1
ENSG00000143549	TPM3	2.86257	-0.0729083	1	3.06119	0.0682273	1	3.33812	0.175891	1
ENSG00000163463	KRTCAP2	1.28168	0.117271	1	1.23175	0.0136852	1	1.19789	-0.0345652	1
ENSG00000163479	SSR2	2.05209	-0.0678508	1	2.22926	0.102868	1	2.18815	0.0442983	1
ENSG00000181036	FCRL6	1.33586	0.215272	1	1.20752	-0.029788	1	1.16595	-0.080277	1
ENSG00000158710	TAGLN2	3.57408	0.0767604	1	3.2187	-0.140182	1	3.5777	0.0344188	1
ENSG00000117091	CD48	0.991885	0.0756762	1	0.973282	0.0224031	1	1.0222	0.0929747	1

## Sheet: Supplementary Dataset4
FeatureID	FeatureName	Clone1 Average	Clone1 Log2 Fold Change	Clone1 P-Value	Clone2 Average	Clone2 Log2 Fold Change	Clone2 P-Value	Other clones Average	Other clones Log2 Fold Change	Other clones P-Value
ENSG00000211714	TRBV7-3	0.024827	-6.69583	0	3.3838	6.66144	0	0.0226312	-3.81335	2.03e-05
ENSG00000211751	TRBC1	0.477751	-1.55751	3.66e-52	1.65241	1.76793	5.37e-61	1.06367	0.651766	1
ENSG00000115523	GNLY	1.54799	-1.34604	4.67e-62	4.69905	1.60828	8.13e-78	2.39891	0.192144	1
ENSG00000100453	GZMB	1.32321	-0.239176	0.403562	1.8134	0.494057	0.000585087	1.10893	-0.321433	1
ENSG00000213145	CRIP1	0.982343	-0.265101	0.356119	1.34562	0.485405	0.00231948	1.19945	0.22501	1
ENSG00000171223	JUNB	0.752861	-0.219251	0.630923	0.98112	0.409162	0.050545	1.10893	0.518015	1
ENSG00000133872	SARAF	0.609267	-0.277291	0.418719	0.792793	0.38856	0.170276	1.0184	0.694218	1
ENSG00000100097	LGALS1	1.23061	-0.0422312	1	1.4975	0.336078	0.0916101	0.927879	-0.422885	1
ENSG00000196154	S100A4	3.46235	-0.0314079	1	4.13407	0.303	0.0401772	2.80627	-0.33727	1
ENSG00000089327	FXYD5	1.06957	-0.407859	0.00159673	1.35777	0.29745	0.303232	1.78786	0.644724	0.863057
ENSG00000138326	RPS24	4.45409	-0.0942908	0.94386	5.35211	0.296084	0.0350575	4.91097	0.0967703	1
ENSG00000169442	CD52	2.76519	-0.0546126	1	3.29875	0.295011	0.100881	2.51206	-0.173441	1
ENSG00000196683	TOMM7	0.905849	0.00570841	1	1.06617	0.29029	0.47673	0.701567	-0.361552	1
ENSG00000241343	RPL36A	2.48404	0.00298377	1	2.90083	0.272956	0.37353	2.1047	-0.260305	1
ENSG00000105372	RPS19	6.86096	-0.0396345	1	8.05551	0.269795	0.0438228	6.90251	-0.0276002	1
ENSG00000197747	S100A10	1.06018	-0.0423036	1	1.23931	0.263885	0.714749	1.06367	-0.00681742	1
ENSG00000229117	RPL41	14.4573	-0.0167799	1	16.7702	0.254172	0.0421909	14.7555	-0.0035616	1
ENSG00000197956	S100A6	1.70501	-0.0521406	1	1.98654	0.253919	0.488859	1.83313	0.0805047	1
ENSG00000162244	RPL29	3.95755	-0.0730533	1	4.62311	0.251451	0.213622	4.86571	0.263352	1
ENSG00000114942	EEF1B2	1.32992	-0.0697647	1	1.54306	0.241939	0.638255	1.8105	0.426719	1
ENSG00000143947	RPS27A	6.2101	-0.0606227	1	7.16855	0.233306	0.208377	7.4004	0.217705	1
ENSG00000116251	RPL22	1.89893	-0.0157889	1	2.17487	0.233213	0.499426	2.08207	0.115907	1
ENSG00000198034	RPS4X	3.78712	-0.0315041	1	4.34669	0.231691	0.361674	4.27729	0.148226	1
ENSG00000123349	PFDN5	1.29905	0.0358127	1	1.4732	0.230615	0.714749	1.13156	-0.199123	1
ENSG00000170889	RPS9	2.75781	-0.0191678	1	3.15295	0.228502	0.589544	3.14574	0.168455	1
ENSG00000070756	PABPC1	1.04407	-0.0858365	1	1.20286	0.225331	0.874438	1.3805	0.384953	1
ENSG00000177954	RPS27	17.2413	0.0121513	1	19.5616	0.222413	0.155933	17.6297	0.00544194	1
ENSG00000198755	RPL10A	2.4619	-0.0180739	1	2.8006	0.220005	0.625267	2.67048	0.0960821	1
ENSG00000142669	SH3BGRL3	4.47221	0.0539017	1	5.0271	0.217706	0.42889	3.46257	-0.387461	1
ENSG00000188846	RPL14	3.88643	-0.000256229	1	4.40441	0.217652	0.457951	4.09625	0.0534641	1
ENSG00000162511	LAPTM5	0.956845	0.00116607	1	1.08136	0.215902	1	1.0184	0.0918225	1
ENSG00000142676	RPL11	5.8652	-0.0196472	1	6.65825	0.214995	0.368871	6.60831	0.144726	1
ENSG00000196531	NACA	2.41761	0.0278948	1	2.71554	0.210022	0.610879	2.28575	-0.0944001	1
ENSG00000233927	RPS28	6.55365	0.0248881	1	7.35992	0.207921	0.45156	6.69883	0.0107766	1
ENSG00000034510	TMSB10	7.4595	-0.00894492	1	8.42001	0.207656	0.393495	8.32828	0.132677	1
ENSG00000108298	RPL19	6.53419	-0.0115202	1	7.3751	0.206899	0.401293	6.76673	0.0217402	1
ENSG00000112306	RPS12	10.2623	-0.00514516	1	11.5547	0.204105	0.373302	11.6777	0.160635	1
ENSG00000124614	RPS10	2.37802	0.0342735	1	2.65176	0.198814	0.714749	2.51206	0.0695716	1
ENSG00000171863	RPS7	4.16288	-0.000902818	1	4.66867	0.198732	0.624658	4.61676	0.127745	1
ENSG00000147403	RPL10	9.96165	0.00299019	1	11.1538	0.196382	0.401293	10.7951	0.0903832	1
ENSG00000148303	RPL7A	4.53864	0.0251386	1	5.05747	0.194326	0.624707	4.45834	-0.0454664	1
ENSG00000109475	RPL34	6.47581	0.0139528	1	7.2293	0.194294	0.56861	7.30987	0.154716	1
ENSG00000130255	RPL36	3.57508	0.0301441	1	3.97612	0.192473	0.866959	3.89256	0.108843	1
ENSG00000231500	RPS18	6.71335	-0.00442085	1	7.48749	0.187556	0.591461	8.07933	0.245067	1
ENSG00000144713	RPL32	6.46642	0.0108068	1	7.18982	0.186251	0.610879	6.97041	0.0859708	1
ENSG00000115268	RPS15	4.4447	0.060751	1	4.89345	0.182439	0.814302	3.9152	-0.197247	1
ENSG00000186468	RPS23	5.44516	0.0498387	1	5.99911	0.180613	0.714749	5.38622	-0.0309056	1
ENSG00000197958	RPL12	4.3729	0.0317278	1	4.82966	0.180293	0.808274	4.54887	0.0405169	1
ENSG00000164587	RPS14	6.61404	0.00651355	1	7.33258	0.179874	0.685164	8.0567	0.265538	1
ENSG00000122026	RPL21	3.86026	0.0385488	1	4.25253	0.177673	0.874438	3.89256	-0.0027421	1

## Sheet: Supplementary Dataset5
geneID	logFC.group.T.no. vs repeat	logFC.group.T.One. Vs repeat	logCPM	LR	PValue	FDR	GeneName
ENSG00000132744.8	8.51097	0	-0.556285	45.7066	1.18832e-10	1.96834e-06	ACY3
ENSG00000162817.7	6.97076	-1.23539	-0.829503	36.9053	9.6854e-09	8.02145e-05	C1orf115
ENSG00000137831.15	8.59999	3.83587	-0.44441	34.9736	2.54439e-08	0.000139444	UACA
ENSG00000157827.20	-5.19804	-2.86287	0.478266	34.4131	3.3674e-08	0.000139444	FMNL2
ENSG00000225630.1	-2.17935	-2.66898	5.26576	30.5413	2.33373e-07	0.000773119	MTND2P28
ENSG00000136449.15	7.79194	8.17079	-0.217833	26.2789	1.96613e-06	0.00542784	MYCBPAP
ENSG00000286894.1	5.01138	6.04591	-1.23662	24.2626	5.38829e-06	0.0127502	ENSG00000286894.1
ENSG00000232907.8	4.29417	4.4914	-0.266408	23.7916	6.81913e-06	0.014119	DLGAP4-AS1
ENSG00000258017.2	0.951789	-0.484675	5.83033	23.4811	7.96417e-06	0.0146576	AC011603.2
ENSG00000101004.15	5.79145	7.77173	0.0337043	23.1846	9.23687e-06	0.0153	NINL
ENSG00000274828.1	6.98314	6.80038	-0.115764	22.9077	1.06085e-05	0.0159744	AC068473.5
ENSG00000109321.11	-2.23976	-2.73129	4.27281	22.4845	1.31082e-05	0.0180937	AREG
ENSG00000180616.9	6.50212	3.46698	-1.15968	22.1038	1.58568e-05	0.0202039	SSTR2
ENSG00000279452.1	7.78987	8.11397	-0.245988	21.861	1.79037e-05	0.0211826	AC006277.1
ENSG00000135334.9	-0.837446	-0.7014	6.90211	20.8724	2.93505e-05	0.0296072	AKIRIN2
ENSG00000278997.1	6.8613	8.04863	-0.624388	20.8136	3.02269e-05	0.0296072	AL662907.1
ENSG00000261096.1	8.08874	7.72358	-0.267679	20.7535	3.11486e-05	0.0296072	AC073476.3
ENSG00000237356.7	3.93258	4.86566	-0.234865	20.6107	3.34529e-05	0.0296072	AL365295.1
ENSG00000138376.11	0.897524	-0.324316	4.48394	20.5806	3.39614e-05	0.0296072	BARD1
ENSG00000166823.5	7.23092	7.51499	-0.76769	20.2351	4.0365e-05	0.0334303	MESP1
ENSG00000173894.11	7.12481	5.7993	-1.38452	19.8135	4.98368e-05	0.0352013	CBX2
ENSG00000233009.1	8.98655	5.9059	-0.0049202	19.7731	5.08554e-05	0.0352013	NALCN-AS1
ENSG00000253304.2	3.75931	1.14699	0.389628	19.7548	5.13222e-05	0.0352013	TMEM200B
ENSG00000134539.17	-1.16831	-0.211104	8.68864	19.7035	5.26556e-05	0.0352013	KLRD1
ENSG00000203747.12	-1.23421	0.0189785	7.69428	19.6856	5.31293e-05	0.0352013	FCGR3A
ENSG00000135148.12	-1.40439	-1.0001	5.67974	19.5973	5.55256e-05	0.0353741	TRAFD1
ENSG00000139318.8	-1.4231	-1.42245	5.71478	19.4899	5.85891e-05	0.0359433	DUSP6
ENSG00000160447.7	5.81673	4.83696	-0.0532233	19.1214	7.0445e-05	0.0416732	PKN3
ENSG00000235527.7	-1.7528	-1.6355	3.76164	18.9991	7.48857e-05	0.0427727	HIPK1-AS1
ENSG00000119681.12	6.70594	5.07318	-0.19432	18.8245	8.17156e-05	0.0451179	LTBP2
ENSG00000260751.2	4.90913	1.3421	-0.495381	18.6956	8.71561e-05	0.0452491	AC008870.2
ENSG00000090857.14	1.34976	1.32362	5.375	18.6897	8.74167e-05	0.0452491	PDPR
ENSG00000124743.6	7.19961	5.37796	-1.42933	18.6171	9.06459e-05	0.0454987	KLHL31
ENSG00000121578.13	-1.27968	-0.881937	5.39152	18.2903	0.000106737	0.0509899	B4GALT4
ENSG00000241743.4	3.93287	1.44815	3.04869	18.2715	0.000107742	0.0509899	XACT
ENSG00000225855.7	2.11274	2.10478	2.16548	17.8714	0.000131605	0.0605528	RUSC1-AS1
ENSG00000121454.6	7.41393	5.21093	-0.183751	17.6756	0.000145145	0.0649777	LHX4
ENSG00000233559.2	2.28742	0.16001	2.95036	17.5619	0.000153634	0.0660049	LINC00513
ENSG00000280169.1	-3.75978	-4.41205	1.1203	17.5389	0.000155409	0.0660049	AL136526.1
ENSG00000096060.15	-1.48753	-2.201	7.89309	17.4173	0.000165149	0.0683881	FKBP5
ENSG00000141232.5	-1.24653	-1.39933	6.76819	17.2807	0.000176824	0.069825	TOB1
ENSG00000174718.12	-0.945545	-0.130333	8.49848	17.2782	0.00017705	0.069825	KIAA1551
ENSG00000232133.1	-3.49258	-2.12989	0.629842	17.1377	0.00018993	0.0731629	IMPDH1P10
ENSG00000119969.15	0.926377	-0.0973343	5.75824	17.0651	0.000196956	0.0738453	HELLS
ENSG00000211789.2	-9.41727	-1.75765	0.288635	17.0282	0.000200618	0.0738453	TRAV12-2
ENSG00000259781.1	0.539327	-0.357508	6.5793	16.8004	0.000224826	0.0785275	HMGB1P6
ENSG00000280106.1	7.15758	6.29672	-1.24756	16.7932	0.000225639	0.0785275	AC008555.8
ENSG00000288208.1	-7.94319	-2.82616	-1.24006	16.7762	0.000227561	0.0785275	ENSG00000288208.1
ENSG00000203876.10	-2.20007	-4.74673	-0.959523	16.6652	0.000240552	0.0811216	ADD3-AS1
ENSG00000107290.14	-0.793877	-0.224771	7.08301	16.5518	0.000254584	0.0811216	SETX
ENSG00000143702.16	-2.02415	-0.713594	3.41751	16.5502	0.000254786	0.0811216	CEP170
ENSG00000215559.8	-0.692238	4.31928	1.92066	16.5117	0.000259733	0.0811216	ANKRD20A11P
ENSG00000139537.11	0.50099	1.42292	3.82631	16.5078	0.000260244	0.0811216	CCDC65
ENSG00000101096.20	0.804373	1.37688	6.56179	16.4756	0.000264463	0.0811216	NFATC2
ENSG00000260465.1	2.19575	0.81896	2.81266	16.3437	0.000282498	0.0850782	AC018557.1
ENSG00000156509.14	-0.559743	-8.38292	-0.210152	16.2784	0.000291863	0.0856124	FBXO43
ENSG00000257576.1	6.11876	3.56371	-0.310498	16.2597	0.000294609	0.0856124	HSPD1P4
ENSG00000185252.19	5.37477	6.37252	1.04285	16.1333	0.000313829	0.0896252	ZNF74
ENSG00000141337.12	-1.33835	-1.17289	4.38296	15.8843	0.000355441	0.0973286	ARSG
ENSG00000110484.7	7.50676	6.12035	-1.08678	15.8525	0.000361137	0.0973286	SCGB2A2
ENSG00000234694.1	6.20142	6.13541	-1.77014	15.7916	0.000372308	0.0973286	AL139289.2
ENSG00000211801.3	8.58849	7.92559	1.20256	15.7708	0.0003762	0.0973286	TRAV21
ENSG00000251553.1	7.83425	5.6059	-0.953414	15.7572	0.000378769	0.0973286	DDX18P4
ENSG00000149639.15	4.95897	3.64808	-0.999604	15.7518	0.000379781	0.0973286	SOGA1
ENSG00000167565.13	-0.759947	0.294326	6.26984	15.7405	0.000381934	0.0973286	SERTAD3
ENSG00000253463.1	7.0006	5.02779	-1.6044	15.6992	0.000389907	0.0978548	HMGB1P19
ENSG00000081138.14	8.07371	5.78868	-0.761818	15.6685	0.000395945	0.0978871	CDH7
ENSG00000134352.20	-1.29501	-1.40813	6.3489	15.4111	0.000450329	0.109357	IL6ST
ENSG00000143228.13	2.28249	0.377336	3.52273	15.3578	0.000462485	0.109357	NUF2
ENSG00000241458.1	-2.37553	-2.87777	-0.670889	15.3562	0.000462851	0.109357	RPL7P19
ENSG00000211788.2	-8.04867	-3.22166	0.597782	15.3309	0.000468747	0.109357	TRAV13-1
ENSG00000202512.1	3.12005	1.58315	-1.05951	15.2622	0.000485128	0.111606	RN7SKP230
ENSG00000204310.13	1.64961	1.50362	3.64221	15.2223	0.000494907	0.112296	AGPAT1
ENSG00000275183.2	3.53786	1.0659	0.187092	15.1214	0.000520505	0.115497	LENG9
ENSG00000171291.8	6.06803	5.95547	0.423249	15.112	0.000522959	0.115497	ZNF439
ENSG00000234937.1	7.47392	5.60642	-1.21678	15.0429	0.000541337	0.116071	AL139128.1
ENSG00000232098.3	3.8559	3.27371	-1.17824	15.0249	0.000546243	0.116071	AC012313.1
ENSG00000126215.14	3.77407	2.32776	1.10672	15.0191	0.000547843	0.116071	XRCC3
ENSG00000103253.18	1.90304	2.54791	2.2594	14.9766	0.000559595	0.116071	HAGHL
ENSG00000232810.4	2.10099	0.522662	5.93928	14.973	0.000560595	0.116071	TNF
ENSG00000228486.10	5.40187	4.61597	-0.205783	14.911	0.000578239	0.117007	C2orf92
ENSG00000160298.18	1.4866	0.24374	2.98121	14.9076	0.000579244	0.117007	C21orf58
ENSG00000275580.1	6.56814	6.56687	-1.44876	14.5492	0.000692933	0.137434	AC022306.2
ENSG00000141564.15	-1.45937	-0.671924	4.25347	14.5335	0.000698394	0.137434	RPTOR
ENSG00000196151.11	-1.10846	-1.37642	3.95172	14.5139	0.000705255	0.137434	WDSUB1
ENSG00000198932.13	4.28609	5.37028	0.345534	14.4675	0.000721819	0.137929	GPRASP1
ENSG00000111247.14	1.9805	-0.961904	3.82578	14.4602	0.000724454	0.137929	RAD51AP1
ENSG00000104341.17	0.990391	-4.92815	-0.280711	14.2563	0.000802192	0.14761	LAPTM4B
ENSG00000166164.16	1.12428	0.830006	7.40897	14.2432	0.000807491	0.14761	BRD7
ENSG00000140030.6	-0.862286	-0.941311	7.49924	14.2347	0.000810927	0.14761	GPR65
ENSG00000090238.12	0.430556	0.64414	7.49095	14.2151	0.000818883	0.14761	YPEL3
ENSG00000105576.15	1.80183	1.45298	2.72466	14.202	0.000824269	0.14761	TNPO2
ENSG00000007968.7	0.691093	-1.73284	2.76235	14.1911	0.000828771	0.14761	E2F2
ENSG00000203760.9	1.70107	-0.358416	3.56531	14.1545	0.000844088	0.148739	CENPW
ENSG00000160293.17	-3.07936	1.66185	-0.172986	14.1191	0.00085917	0.149803	VAV2
ENSG00000137804.14	1.23441	-0.761315	6.03858	14.0802	0.000876042	0.151154	NUSAP1
ENSG00000119392.15	-0.934777	0.306054	4.64047	14.0463	0.000891	0.15215	GLE1
ENSG00000197061.5	0.835765	-0.203765	8.54596	14.001	0.000911414	0.15291	HIST1H4C
ENSG00000229769.2	-9.47912	-2.41437	1.3549	13.9925	0.0009153	0.15291	TRBV10-2
ENSG00000131788.16	-1.20904	-1.02579	4.22625	13.9754	0.000923149	0.15291	PIAS3
ENSG00000150687.12	-0.4825	0.781318	6.9506	13.9324	0.000943219	0.154252	PRSS23
ENSG00000148773.14	0.573721	-2.11711	6.09378	13.9022	0.000957593	0.154252	MKI67
ENSG00000279753.1	2.15289	0.624673	2.99821	13.8988	0.000959187	0.154252	AC011558.1
ENSG00000211804.3	-5.17202	-4.26885	1.51451	13.8402	0.000987745	0.157317	TRDV1
ENSG00000117632.23	0.961499	-1.21152	8.40135	13.754	0.00103123	0.162679	STMN1
ENSG00000110318.15	3.47882	2.4169	0.575023	13.6555	0.00108327	0.169276	CEP126
ENSG00000278983.1	6.48995	3.68169	-1.13688	13.5002	0.00117073	0.17801	AC048380.2
ENSG00000107890.17	1.27783	1.07077	3.60797	13.4896	0.00117697	0.17801	ANKRD26
ENSG00000278558.5	3.65192	2.60173	-0.189069	13.4659	0.00119103	0.17801	TMEM191B
ENSG00000141934.10	3.91052	0.185076	0.404277	13.4493	0.00120091	0.17801	PLPP2
ENSG00000280080.2	2.22538	-0.582004	0.703971	13.4251	0.00121556	0.17801	TBC1D22A-AS1
ENSG00000174791.11	-5.5913	-3.68217	-0.687408	13.4093	0.00122518	0.17801	RIN1
ENSG00000285600.1	2.02927	-0.372452	1.40558	13.4064	0.001227	0.17801	ENSG00000285600.1
ENSG00000101224.17	0.99541	1.15573	6.67902	13.3834	0.00124116	0.17801	CDC25B
ENSG00000202198.1	2.01026	0.636675	5.57103	13.3689	0.0012502	0.17801	RF00100
ENSG00000179134.15	1.84943	1.61651	3.98281	13.356	0.00125831	0.17801	SAMD4B
ENSG00000108469.15	-2.33159	-1.83628	2.63577	13.3168	0.00128322	0.17801	RECQL5
ENSG00000204758.8	-1.63043	-4.49423	0.235326	13.3113	0.0012867	0.17801	AC008429.1
ENSG00000166289.6	-1.12818	0.0804139	5.63937	13.306	0.00129013	0.17801	PLEKHF1
ENSG00000156738.18	6.34422	9.77333	1.67143	13.2743	0.00131079	0.17801	MS4A1
ENSG00000086015.22	0.109174	-1.8533	2.64078	13.2742	0.00131081	0.17801	MAST2
ENSG00000142319.18	7.43249	5.85105	-1.17261	13.2705	0.00131326	0.17801	SLC6A3
ENSG00000073910.22	-2.06955	-0.476101	2.92524	13.2574	0.00132186	0.17801	FRY
ENSG00000137269.15	4.19704	6.14113	-1.38027	13.2386	0.00133434	0.178242	LRRC1
ENSG00000267469.1	1.84221	0.808648	3.17121	13.2083	0.00135475	0.17952	AC005944.1
ENSG00000260566.2	8.34801	4.66988	-0.639397	13.078	0.00144596	0.190086	AC127459.1
ENSG00000273472.1	3.37558	1.23907	-0.717478	13.0153	0.00149195	0.193755	AC096733.2
ENSG00000150093.19	-1.1518	-0.72908	9.04367	13.0049	0.00149979	0.193755	ITGB1
ENSG00000272129.1	6.96295	6.37005	-1.33624	12.9927	0.00150896	0.193755	AL359715.3
ENSG00000178999.13	1.82026	-2.16968	3.04489	12.8748	0.00160059	0.203939	AURKB
ENSG00000259884.1	1.55635	-1.22122	1.78179	12.8281	0.00163837	0.20716	AC025259.3
ENSG00000267724.1	2.78512	0.333168	-0.244997	12.783	0.00167573	0.208427	AC012254.3
ENSG00000181754.7	-3.585	-2.90989	1.47337	12.7752	0.00168226	0.208427	AMIGO1
ENSG00000069702.11	0.754043	0.795482	7.91325	12.7633	0.00169233	0.208427	TGFBR3
ENSG00000141448.11	4.8815	4.10136	0.957795	12.7451	0.00170779	0.208427	GATA6
ENSG00000072571.20	2.62784	-1.37582	2.14765	12.741	0.00171131	0.208427	HMMR
ENSG00000167034.10	4.08896	2.88613	0.0906838	12.708	0.00173978	0.208953	NKX3-1
ENSG00000231588.1	5.55062	1.96271	0.210861	12.7068	0.00174086	0.208953	SHQ1P1
ENSG00000261584.1	5.99009	4.78461	-0.0577967	12.6629	0.00177949	0.210591	AL513548.1
ENSG00000254452.1	2.44882	1.3254	1.58282	12.6624	0.00177993	0.210591	AP001107.2
ENSG00000138078.16	-1.06628	-0.43315	4.21565	12.5429	0.00188946	0.220791	PREPL
ENSG00000163808.17	1.62526	-3.24387	2.91274	12.5376	0.00189449	0.220791	KIF15
ENSG00000105223.20	-0.848191	0.0526369	5.37335	12.521	0.00191032	0.220791	PLD3
ENSG00000267123.7	3.54583	3.93451	0.587604	12.4942	0.00193609	0.220791	LINC02081
ENSG00000259357.2	2.25331	0.875444	1.36525	12.4857	0.00194429	0.220791	AL590133.2
ENSG00000131747.15	1.05812	-0.986848	4.5031	12.4708	0.00195888	0.220791	TOP2A
ENSG00000185262.9	1.26707	0.316334	4.34909	12.4702	0.00195945	0.220791	UBALD2
ENSG00000285253.1	6.53899	5.21154	-1.86801	12.4287	0.00200052	0.223418	AC090517.4
ENSG00000249096.7	2.95274	3.94929	-0.694463	12.4195	0.00200974	0.223418	LINC02362
ENSG00000271851.1	5.96616	4.61907	-1.32847	12.3503	0.00208051	0.229203	AC087501.4
ENSG00000239998.6	-4.96244	-1.91966	1.5727	12.3333	0.00209828	0.229203	LILRA2
ENSG00000265972.6	-1.29678	-0.85585	11.2653	12.3285	0.00210329	0.229203	TXNIP
ENSG00000204219.11	6.47346	5.65623	0.215719	12.2984	0.00213524	0.231164	TCEA3
ENSG00000110057.8	-1.74652	-0.660867	4.08574	12.2843	0.00215035	0.231288	UNC93B1
ENSG00000259295.6	3.98119	2.61245	-0.445364	12.1873	0.00225721	0.241215	CSPG4P12
ENSG00000223609.11	3.35107	-2.50032	2.31649	12.1448	0.00230569	0.244817	HBD
ENSG00000261560.1	1.05289	-1.08498	3.05592	12.1277	0.0023254	0.245218	AC007216.3
ENSG00000100422.14	0.849446	0.796772	5.77944	12.116	0.00233907	0.245218	CERK
ENSG00000152253.9	1.64126	-2.79176	2.82859	12.0719	0.00239116	0.247457	SPC25
ENSG00000164611.13	0.251273	-0.85112	6.02548	12.0658	0.00239851	0.247457	PTTG1
ENSG00000133243.10	-1.29021	-0.653886	4.40316	12.0602	0.00240525	0.247457	BTBD2
ENSG00000277151.1	4.83248	6.83158	-0.796209	11.9973	0.00248211	0.253079	AL138820.1
ENSG00000126091.21	2.85628	3.12284	1.94181	11.9906	0.00249045	0.253079	ST3GAL3
ENSG00000213626.13	0.515957	1.15584	6.6693	11.9741	0.00251104	0.253615	LBH
ENSG00000226137.5	4.83534	4.93497	-1.32957	11.9605	0.00252825	0.253806	BAIAP2-AS1
ENSG00000125144.14	3.20808	0.208519	1.8073	11.8926	0.00261551	0.259544	MT1G
ENSG00000176542.10	1.00093	0.855484	5.42168	11.8916	0.00261675	0.259544	USF3
ENSG00000124564.17	8.2481	7.09289	-0.369152	11.8559	0.00266397	0.262086	SLC17A3
ENSG00000172183.15	-0.40282	-0.743962	8.58284	11.8379	0.00268797	0.262086	ISG20
ENSG00000267426.5	-4.76099	-0.498089	-0.559449	11.8336	0.00269386	0.262086	AC087289.3
ENSG00000141837.21	2.31764	0.338793	0.698952	11.8248	0.00270567	0.262086	CACNA1A
ENSG00000138698.15	-0.693893	-0.789064	5.85455	11.7581	0.00279752	0.26655	RAP1GDS1
ENSG00000178567.8	0.487307	1.09098	5.22928	11.7529	0.00280472	0.26655	EPM2AIP1
ENSG00000103148.17	0.251019	1.22115	3.97967	11.7441	0.00281715	0.26655	NPRL3
ENSG00000255234.6	-2.21611	-3.29892	-1.40251	11.7264	0.00284207	0.26655	AP000446.1
ENSG00000182108.11	-0.384721	1.0589	3.1444	11.72	0.00285127	0.26655	DEXI
ENSG00000280433.1	1.54461	1.3805	4.30448	11.6948	0.00288748	0.26655	FP565260.7
ENSG00000108578.15	-0.33167	-0.833841	5.54446	11.6795	0.00290963	0.26655	BLMH
ENSG00000169902.15	-0.46666	-4.40774	0.585848	11.6649	0.00293086	0.26655	TPST1
ENSG00000092853.14	1.09483	-1.1209	4.81037	11.662	0.00293509	0.26655	CLSPN
ENSG00000161328.11	3.54727	4.75741	-1.82015	11.6537	0.00294731	0.26655	LRRC56
ENSG00000183779.7	-2.32843	-2.86722	1.37756	11.6404	0.00296698	0.26655	ZNF703
ENSG00000151116.17	2.5019	1.5673	2.56008	11.6309	0.00298109	0.26655	UEVLD
ENSG00000157557.13	-1.56537	-1.63046	3.75517	11.6207	0.00299637	0.26655	ETS2
ENSG00000149218.5	-1.22618	-0.348377	4.06216	11.6156	0.00300409	0.26655	ENDOD1
ENSG00000275496.4	-3.93432	-3.53181	-0.365708	11.602	0.0030245	0.26655	CU633906.1
ENSG00000145107.16	3.01909	5.0287	-0.349606	11.6009	0.00302624	0.26655	TM4SF19
ENSG00000167264.18	-0.582717	-1.0792	4.4174	11.5898	0.00304311	0.26655	DUS2
ENSG00000026950.17	-0.103832	0.540446	7.39291	11.5652	0.00308072	0.26655	BTN3A1
ENSG00000162736.17	-1.02087	-0.551579	5.85293	11.5614	0.0030865	0.26655	NCSTN
ENSG00000101350.8	0.75913	0.929939	4.36614	11.561	0.0030872	0.26655	KIF3B
ENSG00000211816.2	-3.92577	-8.70015	3.8934	11.5594	0.00308968	0.26655	TRAV38-1
ENSG00000164344.16	8.46025	8.02991	0.0553164	11.491	0.0031972	0.274244	KLKB1
ENSG00000163637.13	4.89541	4.77615	-1.00352	11.4776	0.00321871	0.274244	PRICKLE2
ENSG00000109805.10	2.33642	0.000584018	3.7909	11.4715	0.00322854	0.274244	NCAPG
ENSG00000166432.15	6.05724	7.05918	-0.236247	11.4492	0.0032647	0.275901	ZMAT1
ENSG00000205085.12	4.08945	0.63441	-0.291226	11.4176	0.00331665	0.276377	FAM71F2
ENSG00000270066.3	8.09803	5.30818	-0.768854	11.4161	0.00331915	0.276377	AL356488.2
ENSG00000136169.16	-0.823471	0.138762	4.74253	11.4153	0.0033204	0.276377	SETDB2
ENSG00000137266.14	4.74433	5.15957	-0.586134	11.3919	0.00335952	0.276877	SLC22A23

## Sheet: Supplementary Datase6
GeneID	logFC (vs. negative)	logCPM	LR	PValue	FDR	Gene Symbol
ENSG00000210194.1	2.76095	2.00904	34.4082	4.46836e-09	6.50012e-05	MT-TE
ENSG00000210107.1	2.50863	2.42551	30.6006	3.16998e-08	0.000230568	MT-TQ
ENSG00000225972.1	1.80338	5.64406	28.9153	7.56133e-08	0.000366649	MTND1P23
ENSG00000108094.16	-1.02013	5.98269	24.6782	6.77466e-07	0.00246377	CUL2
ENSG00000142512.15	4.29631	1.90343	23.4977	1.25061e-06	0.00312246	SIGLEC10
ENSG00000210077.1	2.72501	-0.0427383	23.4412	1.28788e-06	0.00312246	MT-TV
ENSG00000257764.2	5.36868	2.33102	23.0278	1.59678e-06	0.00331834	AC020656.1
ENSG00000210196.2	2.50978	1.53376	22.4804	2.12304e-06	0.00356285	MT-TP
ENSG00000241743.4	3.56321	3.05551	22.4082	2.20428e-06	0.00356285	XACT
ENSG00000203396.3	1.21977	5.29957	22.1354	2.54087e-06	0.00369621	AL512646.1
ENSG00000071655.18	1.27711	4.28934	20.1437	7.18369e-06	0.00855004	MBD3
ENSG00000126247.11	0.945171	6.19861	20.0977	7.35844e-06	0.00855004	CAPNS1
ENSG00000239039.1	2.0926	1.80718	20.0257	7.64079e-06	0.00855004	SNORD13
ENSG00000065154.12	-1.00903	6.52911	19.6107	9.49354e-06	0.00969669	OAT
ENSG00000015479.20	-0.683728	8.8095	19.5117	9.99865e-06	0.00969669	MATR3
ENSG00000210184.1	2.57104	0.675349	19.2048	1.17419e-05	0.0106756	MT-TS2
ENSG00000228253.1	0.890758	6.64102	19.0051	1.3037e-05	0.0111558	MT-ATP8
ENSG00000070761.8	-1.1428	6.75544	18.5144	1.68625e-05	0.013109	CFAP20
ENSG00000229989.4	-1.31506	4.79558	18.3834	1.80625e-05	0.013109	MIR181A1HG
ENSG00000102760.13	-1.41081	7.73457	18.3711	1.81793e-05	0.013109	RGCC
ENSG00000134242.16	-0.908279	7.66997	18.2459	1.94145e-05	0.013109	PTPN22
ENSG00000267379.1	2.18021	1.08027	18.206	1.98252e-05	0.013109	AC008569.1
ENSG00000182481.9	-0.996021	7.6118	18.1164	2.07808e-05	0.0131434	KPNA2
ENSG00000196367.14	0.872703	5.54468	17.5511	2.79695e-05	0.016953	TRRAP
ENSG00000209082.1	2.20447	0.18241	17.4673	2.92298e-05	0.0170082	MT-TL1
ENSG00000279423.1	1.89622	2.54071	16.9345	3.86916e-05	0.0216479	AL445363.3
ENSG00000197386.12	0.774053	5.63672	16.5139	4.82949e-05	0.0252339	HTT
ENSG00000101557.15	-0.768495	6.73026	16.4591	4.9711e-05	0.0252339	USP14
ENSG00000005379.17	1.12414	4.39541	16.4273	5.05512e-05	0.0252339	TSPOAP1
ENSG00000253352.9	0.844298	6.21619	16.3518	5.26049e-05	0.0252339	TUG1
ENSG00000147162.14	0.65881	7.93888	16.3102	5.3774e-05	0.0252339	OGT
ENSG00000159256.13	-0.952249	6.26696	16.1548	5.83717e-05	0.0259322	MORC3
ENSG00000248643.5	-0.987567	4.91098	16.14	5.88275e-05	0.0259322	RBM14-RBM4
ENSG00000141543.12	-0.992085	7.29535	15.738	7.27495e-05	0.0311261	EIF4A3
ENSG00000132182.12	0.825806	6.9588	15.1708	9.82116e-05	0.0408195	NUP210
ENSG00000126804.13	-0.806246	7.68463	14.9154	0.000112443	0.0437975	ZBTB1
ENSG00000135363.12	3.726	1.38545	14.8484	0.000116504	0.0437975	LMO2
ENSG00000163220.11	3.13918	5.04573	14.848	0.00011653	0.0437975	S100A9
ENSG00000163359.16	2.08044	2.35025	14.8337	0.000117419	0.0437975	COL6A3
ENSG00000167850.4	4.41449	1.22007	14.7314	0.000123964	0.0450825	CD300C
ENSG00000177663.14	1.0089	4.79144	14.6817	0.000127274	0.0451575	IL17RA
ENSG00000134954.14	0.554977	8.21377	14.597	0.000133125	0.0461087	ETS1
ENSG00000115875.19	-0.824965	10.6325	14.5094	0.000139464	0.0464381	SRSF7
ENSG00000143546.10	3.74577	4.50935	14.496	0.00014046	0.0464381	S100A8
ENSG00000184730.11	1.52056	3.76455	14.418	0.000146394	0.0473244	APOBR
ENSG00000179978.11	-2.69514	2.34008	14.3285	0.000153524	0.0485502	AC140134.1
ENSG00000197343.11	-0.669992	7.8193	14.1168	0.000171804	0.0525596	ZNF655
ENSG00000108654.15	-0.635201	11.1251	14.0991	0.000173428	0.0525596	DDX5
ENSG00000119801.13	-0.810318	9.65758	13.9971	0.000183091	0.0543556	YPEL5
ENSG00000131981.16	1.52575	4.97805	13.7293	0.000211137	0.0614283	LGALS3
ENSG00000154451.14	-0.66721	9.31074	13.6638	0.000218623	0.062359	GBP5
ENSG00000189339.12	0.846321	5.62874	13.5685	0.000230007	0.0643446	SLC35E2B
ENSG00000235903.9	-1.07358	4.18677	13.4787	0.000241285	0.0652482	CPB2-AS1
ENSG00000130032.17	1.68149	1.79824	13.4715	0.000242208	0.0652482	PRRG3
ENSG00000115524.17	-0.692411	9.7798	13.3684	0.000255903	0.0663096	SF3B1
ENSG00000279753.1	1.82891	3.00481	13.3526	0.000258068	0.0663096	AC011558.1
ENSG00000241553.12	0.745376	7.07563	13.3257	0.000261787	0.0663096	ARPC4
ENSG00000106591.4	-0.771902	5.92788	13.2917	0.000266583	0.0663096	MRPL32
ENSG00000178209.15	1.0111	5.86272	13.2331	0.000275048	0.0663096	PLEC
ENSG00000121316.11	3.63454	1.00609	13.2003	0.000279902	0.0663096	PLBD1
ENSG00000139921.13	-0.744041	6.45431	13.1685	0.000284689	0.0663096	TMX1
ENSG00000160791.13	1.90685	2.5806	13.1466	0.000288035	0.0663096	CCR5
ENSG00000007312.13	1.47185	3.72063	13.1392	0.000289175	0.0663096	CD79B
ENSG00000210082.2	0.68185	14.1246	13.1228	0.000291731	0.0663096	MT-RNR2
ENSG00000123136.15	-0.594023	7.8946	13.0049	0.000310684	0.069531	DDX39A
ENSG00000110497.14	1.46051	3.43901	12.9561	0.000318885	0.0702851	AMBRA1
ENSG00000134333.14	-0.772465	9.73375	12.8612	0.000335457	0.0728341	LDHA
ENSG00000251442.6	1.62509	0.384232	12.5287	0.00040074	0.0857289	LINC01094
ENSG00000269044.2	1.42432	2.15005	12.4691	0.00041374	0.0872272	AC024075.2
ENSG00000181754.7	-3.4749	1.49976	12.4389	0.00042048	0.0873818	AMIGO1
ENSG00000133812.16	1.63111	3.57333	12.3114	0.000450195	0.0922393	SBF2
ENSG00000261790.2	-2.34321	1.49657	12.2533	0.000464431	0.0935948	AC005606.2
ENSG00000033100.16	1.30474	3.97139	12.2162	0.00047377	0.0935948	CHPF2
ENSG00000198431.16	-0.733122	5.59564	12.207	0.000476113	0.0935948	TXNRD1
ENSG00000188452.14	1.66707	4.04954	12.1732	0.000484818	0.0940354	CERKL
ENSG00000267080.6	1.12785	3.67744	12.1478	0.000491456	0.0940686	ASB16-AS1
ENSG00000162231.14	-0.698925	7.31148	12.0944	0.000505742	0.0955459	NXF1
ENSG00000163597.15	-0.765649	7.17596	12.0304	0.000523389	0.0967059	SNHG16
ENSG00000047315.17	-0.554885	7.11064	12.0241	0.000525178	0.0967059	POLR2B
ENSG00000105698.16	0.860171	4.96232	11.8971	0.000562221	0.102233	USF2
ENSG00000270055.1	1.95518	1.3848	11.8685	0.000570927	0.102534	AC127502.2
ENSG00000124275.15	-0.86449	5.47598	11.8118	0.000588577	0.104415	MTRR
ENSG00000180011.7	0.801504	4.69778	11.786	0.000596776	0.104594	ZADH2
ENSG00000006534.16	3.86203	1.8861	11.689	0.000628712	0.105806	ALDH3B1
ENSG00000161547.17	-0.594904	9.16731	11.6523	0.000641227	0.105806	SRSF2
ENSG00000164347.18	-1.19273	4.2547	11.6458	0.000643478	0.105806	GFM2
ENSG00000157870.17	1.74562	2.3899	11.615	0.000654207	0.105806	FAM213B
ENSG00000259884.1	2.23656	1.79073	11.607	0.000657041	0.105806	AC025259.3
ENSG00000118298.12	2.8693	-0.356562	11.6028	0.000658536	0.105806	CA14
ENSG00000170004.17	0.994062	6.15925	11.5981	0.00066018	0.105806	CHD3
ENSG00000108443.14	-0.674223	5.91319	11.5934	0.000661879	0.105806	RPS6KB1
ENSG00000265784.1	1.81306	1.85692	11.5671	0.00067129	0.106144	AC006441.3
ENSG00000154589.7	3.09969	0.887731	11.4355	0.000720541	0.112707	LY96
ENSG00000054219.11	-0.742587	5.43741	11.3285	0.00076328	0.116873	LY75
ENSG00000101199.13	1.496	3.91813	11.3037	0.000773542	0.116873	ARFGAP1
ENSG00000129007.14	2.249	1.56104	11.2777	0.00078445	0.116873	CALML4
ENSG00000010072.16	-0.808741	5.20055	11.2777	0.000784452	0.116873	SPRTN
ENSG00000198888.2	0.660073	10.1293	11.2708	0.000787349	0.116873	MT-ND1
ENSG00000006016.11	-2.83358	0.283975	11.1941	0.000820583	0.120576	CRLF1
ENSG00000066294.15	0.897008	6.64529	11.1399	0.000844918	0.12291	CD84
ENSG00000136295.15	2.16891	1.44133	11.1073	0.000859867	0.123811	TTYH3
ENSG00000104081.14	2.10984	1.63556	11.0806	0.000872374	0.123811	BMF
ENSG00000187954.12	0.886752	4.74264	11.0706	0.000877059	0.123811	CYHR1
ENSG00000175110.11	-0.768054	5.89339	11.0519	0.000885959	0.123811	MRPS22
ENSG00000135046.14	-0.656654	10.5136	11.0359	0.000893665	0.123811	ANXA1
ENSG00000079134.12	-0.853494	5.57619	10.9533	0.000934346	0.125806	THOC1
ENSG00000198763.3	0.566665	10.8831	10.9456	0.000938271	0.125806	MT-ND2
ENSG00000160796.18	0.962898	6.7775	10.9236	0.00094946	0.125806	NBEAL2
ENSG00000173442.13	1.08398	4.32236	10.9123	0.000955268	0.125806	EHBP1L1
ENSG00000116741.8	-0.819219	8.75864	10.9038	0.000959673	0.125806	RGS2
ENSG00000100345.22	0.528519	8.43708	10.9033	0.000959956	0.125806	MYH9
ENSG00000184922.14	0.596224	6.48755	10.8462	0.000989964	0.12786	FMNL1
ENSG00000130935.10	-0.805975	6.28266	10.8402	0.00099321	0.12786	NOL11
ENSG00000198252.12	0.832569	4.47299	10.7573	0.00103869	0.132027	STYX
ENSG00000185246.18	-0.822185	5.57408	10.7483	0.00104373	0.132027	PRPF39
ENSG00000171928.14	-0.984443	5.2981	10.7058	0.001068	0.133933	TVP23B
ENSG00000135775.14	-0.751214	5.39982	10.668	0.00109007	0.135532	COG2
ENSG00000267469.1	1.36841	3.1747	10.5578	0.00115698	0.141646	AC005944.1
ENSG00000105287.12	0.793294	5.63477	10.545	0.00116505	0.141646	PRKD2
ENSG00000175216.15	-0.623298	5.72676	10.5396	0.00116845	0.141646	CKAP5
ENSG00000140386.13	-0.753606	5.7895	10.515	0.00118409	0.142355	SCAPER
ENSG00000226121.2	-1.50428	0.574695	10.4477	0.00122802	0.144597	AC009487.2
ENSG00000179818.14	0.884715	5.34877	10.4363	0.00123564	0.144597	PCBP1-AS1
ENSG00000100097.12	0.981748	8.81059	10.4184	0.00124766	0.144597	LGALS1
ENSG00000234665.9	2.99258	0.705732	10.412	0.00125197	0.144597	AL512625.3
ENSG00000115165.10	-0.69101	8.24223	10.4113	0.00125244	0.144597	CYTIP
ENSG00000115053.16	-0.538326	9.4956	10.3596	0.00128804	0.146912	NCL
ENSG00000210135.1	1.45842	-0.366142	10.2973	0.00133226	0.146912	MT-TN
ENSG00000118972.3	1.77925	0.772768	10.2863	0.00134019	0.146912	FGF23
ENSG00000145241.11	-0.635023	7.02285	10.2655	0.00135542	0.146912	CENPC
ENSG00000233559.2	1.8213	2.95076	10.2586	0.00136045	0.146912	LINC00513
ENSG00000171862.11	0.546585	5.76259	10.2536	0.00136418	0.146912	PTEN
ENSG00000102524.11	1.96933	1.86676	10.2289	0.00138258	0.146912	TNFSF13B
ENSG00000143507.18	-0.856296	6.96802	10.2203	0.00138904	0.146912	DUSP10
ENSG00000203739.4	1.25408	3.11719	10.2194	0.00138975	0.146912	AL645568.1
ENSG00000119772.17	0.927848	3.76797	10.2176	0.0013911	0.146912	DNMT3A
ENSG00000092531.10	-0.778566	6.88951	10.2175	0.00139118	0.146912	SNAP23
ENSG00000198840.2	0.810262	7.05511	10.2141	0.00139368	0.146912	MT-ND3
ENSG00000134440.12	-0.636137	6.61773	10.075	0.00150295	0.157291	NARS
ENSG00000255321.1	1.92598	0.572338	10.0534	0.00152069	0.158011	AC068389.4
ENSG00000107897.19	-0.68374	5.56068	10.0143	0.00155327	0.160251	ACBD5
ENSG00000286192.1	-1.97826	1.57549	9.9865	0.00157692	0.161429
ENSG00000005020.13	1.69754	4.38885	9.9663	0.00159432	0.161429	SKAP2
ENSG00000086061.16	-0.556193	8.0353	9.9262	0.00162942	0.161429	DNAJA1
ENSG00000165516.11	-0.609044	7.09888	9.88209	0.00166896	0.161429	KLHDC2
ENSG00000253304.2	2.44666	0.390605	9.86404	0.00168541	0.161429	TMEM200B
ENSG00000210144.1	1.5178	0.324979	9.86142	0.00168781	0.161429	MT-TY
ENSG00000100836.10	0.655243	5.86124	9.83699	0.00171037	0.161429	PABPN1
ENSG00000172469.16	-1.10524	2.9206	9.82042	0.00172585	0.161429	MANEA
ENSG00000165417.12	1.08861	3.85892	9.81866	0.0017275	0.161429	GTF2A1
ENSG00000271581.1	-0.886023	4.64121	9.81002	0.00173564	0.161429	AL671883.2
ENSG00000171824.14	-0.753828	6.50757	9.79018	0.00175447	0.161429	EXOSC10
ENSG00000275835.5	-0.822099	4.82462	9.78785	0.00175669	0.161429	TUBGCP5
ENSG00000187994.14	0.786963	4.36241	9.77563	0.0017684	0.161429	RINL
ENSG00000164691.18	-0.769758	7.65281	9.76543	0.00177824	0.161429	TAGAP
ENSG00000214367.8	-0.641608	7.25004	9.75406	0.00178927	0.161429	HAUS3
ENSG00000280080.2	2.24689	0.707278	9.72868	0.00181415	0.161429	TBC1D22A-AS1
ENSG00000090273.14	-0.517181	7.27019	9.72672	0.00181608	0.161429	NUDC
ENSG00000267484.1	1.99019	0.0333807	9.71871	0.00182401	0.161429	AC027319.1
ENSG00000173208.4	-1.00602	4.2187	9.71757	0.00182514	0.161429	ABCD2
ENSG00000149187.18	0.623358	5.68363	9.70593	0.00183674	0.161429	CELF1
ENSG00000146757.14	-0.820482	4.94571	9.69002	0.00185271	0.161429	ZNF92
ENSG00000135469.13	-0.905219	4.40672	9.69001	0.00185272	0.161429	COQ10A
ENSG00000162692.12	-2.55695	3.42937	9.68656	0.0018562	0.161429	VCAM1
ENSG00000092847.13	0.796741	4.46345	9.65342	0.00188999	0.161429	AGO1
ENSG00000133026.13	1.96113	1.28187	9.64279	0.00190097	0.161429	MYH10
ENSG00000221420.2	3.85873	1.27735	9.63294	0.00191118	0.161429	SNORA81
ENSG00000182472.9	1.22067	3.56218	9.63157	0.00191261	0.161429	CAPN12
ENSG00000133328.4	-2.32189	0.510013	9.62868	0.00191562	0.161429	HRASLS2
ENSG00000150867.14	0.52186	7.57115	9.62392	0.0019206	0.161429	PIP4K2A
ENSG00000167491.17	0.687298	5.29248	9.60672	0.00193867	0.161429	GATAD2A
ENSG00000140564.12	1.48057	4.51308	9.59894	0.0019469	0.161429	FURIN
ENSG00000068366.20	-0.731378	4.86768	9.58904	0.00195742	0.161429	ACSL4
ENSG00000166938.13	-0.693853	5.28203	9.58897	0.00195749	0.161429	DIS3L
ENSG00000124279.12	-0.895565	4.3917	9.57717	0.00197012	0.161429	FASTKD3
ENSG00000136869.16	3.69618	1.90361	9.57557	0.00197184	0.161429	TLR4
ENSG00000136826.15	1.90351	3.9101	9.56318	0.00198518	0.161429	KLF4
ENSG00000213903.9	1.23854	4.18594	9.54889	0.0020007	0.161429	LTB4R
ENSG00000196642.19	0.795488	4.68335	9.52164	0.00203063	0.161429	RABL6
ENSG00000171793.16	-0.901864	6.44307	9.51968	0.0020328	0.161429	CTPS1
ENSG00000167548.16	1.12544	3.72938	9.51852	0.00203409	0.161429	KMT2D
ENSG00000168439.17	-0.797165	5.87378	9.51305	0.00204016	0.161429	STIP1
ENSG00000175826.12	0.678053	4.84022	9.51282	0.00204041	0.161429	CTDNEP1
ENSG00000174165.8	0.80606	4.9557	9.51152	0.00204186	0.161429	ZDHHC24
ENSG00000068438.15	-0.601443	5.94393	9.4972	0.00205786	0.161721	FTSJ1
ENSG00000118007.13	-0.596696	5.45444	9.48836	0.00206779	0.161721	STAG1
ENSG00000141574.8	2.68305	2.03414	9.47735	0.00208024	0.161825	SECTM1
ENSG00000247626.5	-2.33404	1.91038	9.43267	0.00213154	0.164934	MARS2
ENSG00000200156.1	1.51602	-0.544503	9.41797	0.0021487	0.165218	RNU5B-1
ENSG00000183741.12	0.890119	3.94851	9.4101	0.00215793	0.165218	CBX6
ENSG00000276023.5	-0.909871	4.07119	9.39609	0.00217449	0.165614	DUSP14
ENSG00000259813.1	1.35196	-0.0768742	9.32206	0.00226412	0.17112	AC138028.3
ENSG00000170606.15	-0.621617	6.29049	9.31597	0.00227166	0.17112	HSPA4
ENSG00000036054.13	-0.823286	5.31157	9.29842	0.00229352	0.17112	TBC1D23
ENSG00000074370.18	0.680564	6.23699	9.29816	0.00229384	0.17112	ATP2A3
ENSG00000237973.1	0.648169	6.2812	9.28872	0.00230569	0.171127	MTCO1P12
ENSG00000173905.9	-1.4811	2.13302	9.2683	0.00233154	0.172167	GOLIM4
ENSG00000260997.1	0.994349	4.12555	9.24917	0.00235602	0.173029	AC004847.1
ENSG00000131876.17	-0.61717	7.39881	9.2361	0.00237289	0.173029	SNRPA1
ENSG00000096968.14	-0.791705	5.54489	9.23148	0.00237889	0.173029	JAK2

## Sheet: Supplementary Dataset7
GeneID	logFC.group.T.no.P. vs. repeatP	logFC.group.T.oneP. Vs repeat.P	logCPM	LR	PValue	FDR	GeneName
ENSG00000283063.1	-12.8704	-7.24497	2.82955	45.9464	1.05407e-10	1.96142e-06	TRBV6-2
ENSG00000211789.2	-10.9756	-3.00264	1.20128	38.6844	3.97915e-09	3.7022e-05	TRAV12-2
ENSG00000223609.11	11.9831	0	3.2476	36.5139	1.1779e-08	7.3061e-05	HBD
ENSG00000112294.14	-3.38661	-11.0269	1.30846	33.8779	4.40059e-08	0.000204716	ALDH5A1
ENSG00000211752.3	-10.2757	-0.208105	1.44675	32.2662	9.85081e-08	0.000343972	TRBV27
ENSG00000260231.2	10.9197	10.6767	2.77985	32.0291	1.10911e-07	0.000343972	JHDM1D-AS1
ENSG00000169860.7	-5.7671	-10.1419	0.228124	31.6388	1.3481e-07	0.000345316	P2RY1
ENSG00000188352.12	6.77326	5.83026	3.19128	31.4459	1.48459e-07	0.000345316	FOCAD
ENSG00000285847.2	10.4241	10.5778	2.43445	31.1547	1.71733e-07	0.000355068
ENSG00000275811.1	-8.78876	-8.78876	-1.05	30.5213	2.35716e-07	0.000407879	HTR1DP1
ENSG00000211788.2	-8.03035	-10.0476	0.0909433	30.476	2.41115e-07	0.000407879	TRAV13-1
ENSG00000241361.8	-7.19179	-9.9829	0.0369329	29.9869	3.07916e-07	0.000477474	SLC25A24P1
ENSG00000203747.12	-2.02721	-0.485704	7.87826	29.7764	3.4208e-07	0.000489648	FCGR3A
ENSG00000233392.5	-9.9272	-1.08355	0.696865	29.3852	4.15983e-07	0.000527268	AC104809.2
ENSG00000167202.11	2.87939	2.63354	4.9824	29.3422	4.25033e-07	0.000527268	TBC1D2B
ENSG00000137101.13	10.6345	10.5761	2.56187	28.9281	5.2281e-07	0.000572402	CD72
ENSG00000230099.2	-10.8329	-6.11001	0.851645	28.9276	5.22938e-07	0.000572402	TRBV5-4
ENSG00000086288.12	-6.29819	-11.2379	1.25457	27.8794	8.832e-07	0.000860835	NME8
ENSG00000111679.17	-2.20307	-0.325498	7.13739	27.8623	8.90802e-07	0.000860835	PTPN6
ENSG00000224083.1	8.7075	0	0.0622165	27.5925	1.01945e-06	0.000860835	MTCO1P11
ENSG00000118420.17	10.3904	10.2316	2.28562	27.5891	1.0212e-06	0.000860835	UBE3D
ENSG00000228097.1	8.86006	1.82766	0.208472	27.5701	1.03092e-06	0.000860835	MTATP6P11
ENSG00000225557.1	10.1948	0	1.48391	27.4819	1.07743e-06	0.000860835	MTCO3P20
ENSG00000260861.6	-8.74838	-8.74838	-1.09057	27.4218	1.11028e-06	0.000860835	AL049634.2
ENSG00000012174.12	10.6396	10.2429	2.45366	26.6817	1.60748e-06	0.00119648	MBTPS2
ENSG00000115687.14	5.98614	2.70886	3.38794	26.5844	1.68758e-06	0.00120779	PASK
ENSG00000176720.6	2.20657	10.2069	0.798897	26.259	1.98578e-06	0.00132864	BOK
ENSG00000147443.13	-0.741535	1.11921	7.47618	26.2455	1.99924e-06	0.00132864	DOK2
ENSG00000167114.13	8.21944	11.3368	2.13202	26.029	2.22782e-06	0.00138632	SLC27A4
ENSG00000188827.11	10.594	9.22164	2.17074	26.0225	2.23504e-06	0.00138632	SLX4
ENSG00000137145.20	2.23559	2.00976	5.78574	25.7745	2.53011e-06	0.00151872	DENND4C
ENSG00000169131.13	6.31008	6.88731	3.55259	25.6498	2.69288e-06	0.00156591	ZNF354A
ENSG00000276405.1	-9.20232	-6.6964	-0.679658	25.4049	3.04362e-06	0.00166659	TRBV13
ENSG00000162817.7	8.59487	0	-0.0414182	25.4039	3.04514e-06	0.00166659	C1orf115
ENSG00000179598.6	6.05703	7.37649	2.392	25.3017	3.20488e-06	0.0017039	PLD6
ENSG00000214530.9	10.9421	10.8425	2.85135	24.8478	4.02138e-06	0.00207861	STARD10
ENSG00000102760.13	0.985193	-0.610502	6.82847	24.3035	5.27925e-06	0.00265503	RGCC
ENSG00000171224.9	9.08739	0	0.421745	24.2266	5.48613e-06	0.00268647	FAM241B
ENSG00000211782.2	0	8.0325	-1.17537	23.8578	6.59701e-06	0.00311033	TRAV8-1
ENSG00000117318.9	8.64107	0	0.0033568	23.7507	6.95986e-06	0.00311033	ID3
ENSG00000124507.11	6.51891	-3.37124	1.19581	23.735	7.01459e-06	0.00311033	PACSIN1
ENSG00000211679.2	0	10.4375	1.00698	23.7334	7.0203e-06	0.00311033	IGLC3
ENSG00000277586.4	7.94062	-0.760913	1.71324	23.3969	8.30691e-06	0.00359477	NEFL
ENSG00000036672.16	8.6706	1.8343	0.0332401	23.245	8.96213e-06	0.00379017	USP2
ENSG00000204410.16	10.6014	8.73079	2.09766	22.9947	1.0157e-05	0.00420005	MSH5
ENSG00000185621.11	9.64818	3.68249	0.967841	22.8838	1.07362e-05	0.0042791	LMLN
ENSG00000125084.12	10.6279	6.07979	1.94379	22.8704	1.08081e-05	0.0042791	WNT1
ENSG00000231588.1	9.6221	0	0.927112	22.7454	1.15055e-05	0.00446028	SHQ1P1
ENSG00000234323.8	-6.40881	0.515776	1.27709	22.5483	1.26968e-05	0.00482165	LINC01505
ENSG00000253556.1	9.28398	0	0.604253	22.5076	1.29577e-05	0.00482235	MTCO1P4
ENSG00000141753.7	-1.29046	-8.66912	1.47721	22.3592	1.39563e-05	0.00506036	IGFBP4
ENSG00000197417.9	10.055	10.5761	2.22689	22.3328	1.41412e-05	0.00506036	SHPK
ENSG00000232303.2	0	7.38089	-1.69631	22.2756	1.45517e-05	0.00510903	DFFBP1
ENSG00000239998.6	-6.20242	-2.30237	2.51524	22.1984	1.51247e-05	0.00521186	LILRA2
ENSG00000163618.18	7.11418	0	-1.3454	22.1192	1.57354e-05	0.00524638	CADPS
ENSG00000187037.8	-3.97724	-10.3129	0.524863	22.1124	1.57888e-05	0.00524638	GPR141
ENSG00000137831.15	9.02975	0	0.364821	22.0125	1.65979e-05	0.00536009	UACA
ENSG00000157827.20	-6.38576	-4.86103	0.695436	21.9733	1.6926e-05	0.00536009	FMNL2
ENSG00000237667.7	9.05053	0	0.38524	21.9458	1.71602e-05	0.00536009	LINC01115
ENSG00000211728.2	-11.1296	-4.27125	1.21498	21.9316	1.72832e-05	0.00536009	TRBV5-6
ENSG00000214629.3	7.6996	0	-0.856702	21.8237	1.82405e-05	0.00546325	RPSAP6
ENSG00000104341.17	8.81063	0	0.1602	21.7809	1.86352e-05	0.00546325	LAPTM4B
ENSG00000136603.14	2.43632	0.14865	4.51183	21.7771	1.86706e-05	0.00546325	SKIL
ENSG00000211793.2	-10.7673	-0.780772	1.63668	21.7644	1.87902e-05	0.00546325	TRAV9-2
ENSG00000169621.10	-4.91561	-8.35121	1.76466	21.6879	1.9522e-05	0.0055887	APLF
ENSG00000179038.8	8.85842	3.44001	0.218096	21.5849	2.05539e-05	0.00579494	AP001885.1
ENSG00000143248.13	-4.26137	-10.5045	0.678731	21.3925	2.26291e-05	0.00618238	RGS5
ENSG00000102178.13	1.54594	3.20428	4.52551	21.3726	2.28563e-05	0.00618238	UBL4A
ENSG00000185875.13	9.38838	0	0.702758	21.3666	2.29248e-05	0.00618238	THNSL1
ENSG00000104722.14	8.86786	0	0.21061	21.012	2.73719e-05	0.00727622	NEFM
ENSG00000214212.9	-6.28747	-2.04799	2.71106	20.95	2.82332e-05	0.00739949	C19orf38
ENSG00000140464.20	2.59684	3.12931	5.16012	20.8802	2.92356e-05	0.00755579	PML
ENSG00000229769.2	-10.4984	-4.26877	2.098	20.8477	2.9715e-05	0.00757448	TRBV10-2
ENSG00000163818.17	9.68879	9.17027	1.48398	20.7413	3.13384e-05	0.00788034	LZTFL1
ENSG00000231560.1	5.19417	-3.84869	0.39246	20.6816	3.22888e-05	0.00796946	CLEC12A-AS1
ENSG00000151229.13	9.87571	9.52945	1.71829	20.6655	3.25494e-05	0.00796946	SLC2A13
ENSG00000280295.1	8.83172	2.96287	0.188222	20.6085	3.34903e-05	0.00807746	AC099811.6
ENSG00000229031.1	7.05778	-2.34445	0.720232	20.5866	3.38586e-05	0.00807746	MTCO1P25
ENSG00000104435.14	8.72681	0	0.0787341	20.4825	3.56684e-05	0.00840149	STMN2
ENSG00000211771.1	-7.51384	-0.295324	-1.14672	20.4376	3.6478e-05	0.00848478	TRBJ2-7
ENSG00000259562.2	8.28011	2.51154	-0.320361	20.1505	4.21099e-05	0.00967384	AC090607.2
ENSG00000176170.14	5.96963	7.588	2.6423	20.1079	4.30161e-05	0.00976151	SPHK1
ENSG00000119508.18	2.17897	0.353812	5.25889	20.0494	4.42931e-05	0.00987167	NR4A3
ENSG00000186654.21	-1.30434	0.190766	6.09183	20.0372	4.45626e-05	0.00987167	PRR5
ENSG00000166289.6	-1.41576	0.388501	5.66694	19.9966	4.54776e-05	0.00995585	PLEKHF1
ENSG00000172638.13	4.5759	9.20662	-0.0642357	19.9691	4.6106e-05	0.00996157	EFEMP2
ENSG00000244734.4	16.4518	6.84014	7.70686	19.9489	4.65744e-05	0.00996157	HBB
ENSG00000143921.9	-4.25958	-8.90776	0.800495	19.8293	4.94444e-05	0.0104552	ABCG8
ENSG00000137801.11	-0.976068	-10.9292	2.06771	19.7092	5.25051e-05	0.0109777	THBS1
ENSG00000157557.13	-2.48739	-2.18853	4.28455	19.6588	5.38457e-05	0.0111329	ETS2
ENSG00000139970.17	7.93601	0	-0.650329	19.6193	5.49204e-05	0.0112303	RTN1
ENSG00000144554.11	1.64939	-2.55442	3.64465	19.452	5.97117e-05	0.011782	FANCD2
ENSG00000138135.7	-6.30773	-2.15694	2.77822	19.4496	5.9781e-05	0.011782	CH25H
ENSG00000239920.2	8.27804	0	-0.332747	19.4469	5.98625e-05	0.011782	AC104389.4
ENSG00000206177.7	11.9886	0	3.25319	19.4373	6.01511e-05	0.011782	HBM
ENSG00000279591.1	-4.55226	-9.54761	-0.252986	19.3512	6.27961e-05	0.012172	AC002044.2
ENSG00000132639.13	8.44428	0	-0.184498	19.3151	6.394e-05	0.0121813	SNAP25
ENSG00000132846.6	8.50852	4.18979	-0.0865571	19.3085	6.41537e-05	0.0121813	ZBED3
ENSG00000135828.11	9.58331	10.6278	2.02476	19.2364	6.65073e-05	0.0124122	RNASEL
ENSG00000124564.17	8.65123	0	0.0117041	19.2305	6.67035e-05	0.0124122	SLC17A3
ENSG00000182107.7	7.51432	0	-1.01628	19.1895	6.80851e-05	0.0125238	TMEM30B
ENSG00000132874.15	-6.13955	-6.24326	0.700082	19.173	6.86492e-05	0.0125238	SLC14A2
ENSG00000130299.17	5.68726	5.83984	2.49433	19.148	6.95142e-05	0.0125584	GTPBP3
ENSG00000250764.1	7.46275	0	-1.05418	19.0054	7.46506e-05	0.0133567	AC025178.1
ENSG00000173267.14	8.23752	0	-0.372133	18.978	7.56799e-05	0.0134119	SNCG
ENSG00000260465.1	3.87559	1.95934	3.17171	18.9212	7.78584e-05	0.0136678	AC018557.1
ENSG00000228915.3	7.87318	0	-0.693938	18.8439	8.09279e-05	0.0140008	OR7E128P
ENSG00000127920.6	7.28492	10.1331	1.00304	18.8248	8.17029e-05	0.0140008	GNG11
ENSG00000160310.18	-0.745711	0.588067	8.32003	18.8173	8.20127e-05	0.0140008	PRMT2
ENSG00000256713.8	-7.40072	-4.58593	-2.07582	18.7881	8.32175e-05	0.0140774	PGA5
ENSG00000286334.1	5.23171	-2.35408	-0.942486	18.7623	8.42998e-05	0.014132
ENSG00000135148.12	-1.92095	-0.71476	5.51197	18.5971	9.15582e-05	0.0152117	TRAFD1
ENSG00000170365.10	-5.08405	-7.61563	1.739	18.5386	9.42757e-05	0.0155246	SMAD1
ENSG00000273486.1	0.62444	-9.39405	1.63657	18.4656	9.77787e-05	0.0158142	AC096992.2
ENSG00000135406.14	8.04033	0	-0.548713	18.4649	9.78154e-05	0.0158142	PRPH
ENSG00000002919.15	-1.75564	0.429403	4.9343	18.4492	9.85835e-05	0.0158142	SNX11
ENSG00000186994.11	8.79826	1.72114	0.153242	18.3817	0.000101967	0.016217	KANK3
ENSG00000250506.7	10.0518	9.45609	1.81703	18.3615	0.000103004	0.0162432	CDK3
ENSG00000167972.14	10.0851	9.98818	2.00666	18.2917	0.000106661	0.0166368	ABCA3
ENSG00000109062.12	-0.780879	1.01276	8.41267	18.2784	0.000107373	0.0166368	SLC9A3R1
ENSG00000159884.12	1.06241	1.78982	5.8991	18.2634	0.000108182	0.0166368	CCDC107
ENSG00000076944.16	-1.47935	-0.110695	5.8736	18.2305	0.000109976	0.016774	STXBP2
ENSG00000251340.1	8.59219	2.97458	-0.0333115	18.1816	0.000112697	0.0170315	MTCYBP35
ENSG00000174791.11	-9.50773	-4.42238	-0.332982	18.1675	0.000113495	0.0170315	RIN1
ENSG00000171385.9	-6.25731	-2.55868	0.804093	18.1378	0.000115192	0.017148	KCND3
ENSG00000258790.1	11.6582	11.7425	3.63035	18.1179	0.000116348	0.0171826	AL121594.1
ENSG00000226313.1	8.02281	0	-0.567506	18.0822	0.000118442	0.0173541	MTCYBP12
ENSG00000175130.7	0.8327	2.34717	5.28545	18.0211	0.000122115	0.0177524	MARCKSL1
ENSG00000123159.16	2.26416	3.75293	4.16204	17.9373	0.000127342	0.0183688	GIPC1
ENSG00000287789.1	9.06997	0	0.405639	17.8036	0.000136142	0.0193619
ENSG00000229183.8	-10.0657	-2.23419	0.470018	17.7595	0.000139182	0.0193619	PGA4
ENSG00000165905.18	9.17172	1.85263	0.499892	17.7582	0.000139273	0.0193619	LARGE2
ENSG00000184840.12	-1.1883	0.486972	6.18979	17.7563	0.000139404	0.0193619	TMED9
ENSG00000211724.3	-4.99994	3.65538	-0.576521	17.7559	0.000139429	0.0193619	TRBV6-6
ENSG00000120256.11	7.15925	0	-1.31333	17.7141	0.000142373	0.0194664	LRP11
ENSG00000253409.1	-0.500707	3.18273	3.77876	17.6935	0.000143848	0.0194664	TRBV7-4
ENSG00000232043.1	2.51391	-6.99835	0.917364	17.6796	0.000144848	0.0194664	AL133230.1
ENSG00000011465.18	7.82825	0	-0.74015	17.6794	0.000144865	0.0194664	DCN
ENSG00000113088.6	-0.755152	-2.00157	7.78071	17.6719	0.000145412	0.0194664	GZMK
ENSG00000109472.14	7.76166	0	-0.798259	17.5735	0.000152741	0.0203014	CPE
ENSG00000109654.16	6.3887	0	-1.91049	17.4833	0.000159793	0.0210881	TRIM2
ENSG00000265298.1	5.50362	5.62455	2.71592	17.3788	0.000168364	0.0220628	AC132812.1
ENSG00000071909.19	0.930776	3.62591	2.84582	17.3552	0.000170361	0.0220957	MYO3B
ENSG00000266903.2	7.16015	0	-1.31707	17.3478	0.00017099	0.0220957	AC243964.2
ENSG00000226960.1	7.8389	0	-0.732832	17.324	0.000173036	0.0222059	MTCO1P21
ENSG00000147027.4	8.2866	0	-0.334784	17.3071	0.000174503	0.0222408	TMEM47
ENSG00000277151.1	3.60802	8.96273	-0.320597	17.2755	0.000177285	0.0223631	AL138820.1
ENSG00000141384.13	2.74161	-2.77242	1.94923	17.269	0.000177866	0.0223631	TAF4B
ENSG00000211829.9	-10.4104	0.148128	1.78561	17.2489	0.000179658	0.0223878	TRDC
ENSG00000100884.9	6.62132	0	-1.73771	17.2255	0.000181776	0.0223878	CPNE6
ENSG00000163630.11	7.59187	0	-0.943864	17.2248	0.000181835	0.0223878	SYNPR
ENSG00000279692.1	0	8.08248	-1.14159	17.2015	0.000183966	0.0223878	AC110285.7
ENSG00000042317.17	10.4509	6.43417	1.78613	17.1943	0.000184629	0.0223878	SPATA7
ENSG00000287346.1	8.79722	0	0.145201	17.1873	0.000185282	0.0223878
ENSG00000286577.1	0	6.91688	-2.04128	17.1278	0.000190877	0.0229151
ENSG00000100024.15	8.26718	0	-0.346903	17.0788	0.000195602	0.0231347	UPB1
ENSG00000102385.12	6.67938	0	-1.69538	17.0745	0.000196023	0.0231347	DRP2
ENSG00000260948.1	0	7.99669	-1.21132	17.0704	0.000196436	0.0231347	AL390195.2
ENSG00000242808.10	2.45935	-4.84009	-1.10951	17.0241	0.000201034	0.0235273	SOX2-OT
ENSG00000238227.8	4.86046	6.04322	3.34425	16.9609	0.000207482	0.0241302	TMEM250
ENSG00000255569.1	-6.85547	-2.13221	-0.178158	16.8146	0.000223232	0.0257955	TRAV1-1
ENSG00000153208.17	-5.61811	-6.30388	1.32521	16.7971	0.000225191	0.0257955	MERTK
ENSG00000204930.10	-5.06098	-7.11444	-2.26744	16.7775	0.000227407	0.0257955	FAM221B
ENSG00000129682.16	7.4975	0	-1.02729	16.7673	0.00022857	0.0257955	FGF13
ENSG00000124772.12	9.47007	6.50465	0.886002	16.7659	0.000228732	0.0257955	CPNE5
ENSG00000256553.1	-9.27774	-0.720261	0.234022	16.7466	0.000230951	0.0258101	TRAV1-2
ENSG00000117152.13	7.46264	0	-1.05515	16.7386	0.000231873	0.0258101	RGS4
ENSG00000217653.1	7.73854	0	-0.828088	16.7173	0.00023436	0.0258101	AL353692.1
ENSG00000109063.15	7.96507	0	-0.615208	16.7169	0.000234411	0.0258101	MYH3
ENSG00000287983.1	8.02328	0	-0.556102	16.6672	0.000240311	0.0263041
ENSG00000175643.10	-1.02766	-11.8072	2.90698	16.6515	0.000242196	0.0263555	RMI2
ENSG00000184277.13	-1.39291	-1.0605	5.9078	16.5932	0.00024937	0.0265166	TM2D3
ENSG00000137216.19	8.04751	9.46534	0.745268	16.5882	0.000249983	0.0265166	TMEM63B
ENSG00000226579.1	7.48741	0	-1.0375	16.5825	0.000250702	0.0265166	MTCYBP31
ENSG00000280832.1	9.45777	10.7466	2.03902	16.574	0.000251771	0.0265166	GSEC
ENSG00000230916.2	7.66942	2.51076	-0.861861	16.5737	0.000251802	0.0265166	MTCO1P53
ENSG00000087086.15	-1.46101	-0.642404	12.1955	16.5634	0.000253104	0.0265166	FTL
ENSG00000247877.7	-6.34862	-6.76866	-0.585185	16.5591	0.000253652	0.0265166	AC021086.1
ENSG00000155980.13	7.31753	1.72742	-1.1713	16.541	0.000255955	0.0266079	KIF5A
ENSG00000188886.3	7.82511	1.74803	-0.728869	16.4892	0.000262679	0.0271552	ASTL
ENSG00000134202.11	11.0938	9.23061	2.58448	16.4671	0.000265592	0.0273046	GSTM3
ENSG00000168497.5	5.94502	10.8675	1.49787	16.421	0.000271788	0.0276349	CAVIN2
ENSG00000008128.23	1.11693	-0.380511	6.00293	16.4158	0.000272487	0.0276349	CDK11A
ENSG00000158555.15	4.83119	3.89173	3.29357	16.4037	0.00027414	0.0276349	GDPD5
ENSG00000013016.16	8.58527	10.7634	1.76366	16.3993	0.000274745	0.0276349	EHD3
ENSG00000198759.12	10.0111	9.45855	1.78955	16.3383	0.00028326	0.0280475	EGFL6
ENSG00000138074.15	3.36019	3.05737	4.8191	16.3279	0.00028474	0.0280475	SLC5A6
ENSG00000175265.17	1.06943	-0.155468	6.4715	16.325	0.00028515	0.0280475	GOLGA8A
ENSG00000108389.9	2.23306	2.36167	4.86883	16.3221	0.00028557	0.0280475	MTMR4
ENSG00000288598.1	9.02904	9.15077	1.05771	16.3163	0.000286384	0.0280475
ENSG00000158773.14	10.5201	9.30314	2.12753	16.2126	0.000301631	0.0293861	USF1
ENSG00000176641.11	8.96925	6.56334	0.453167	16.1729	0.000307679	0.0298192	RNF152
ENSG00000118855.21	-1.61442	-0.812898	5.27842	16.1163	0.000316507	0.0305159	MFSD1
ENSG00000168356.13	7.85244	0	-0.721811	16.0597	0.000325601	0.0312308	SCN11A
ENSG00000166783.22	2.06309	1.92228	5.66759	16.0482	0.000327468	0.0312488	MARF1
ENSG00000169203.16	1.61654	0.258877	6.68692	16.0355	0.000329567	0.0312886	NPIPB12
ENSG00000165533.19	8.41527	0	-0.203785	15.9775	0.000339255	0.0319174	TTC8
ENSG00000174514.13	8.24684	5.42203	-0.256985	15.9754	0.00033962	0.0319174	MFSD4A
ENSG00000189058.9	8.46597	1.85154	-0.158496	15.9506	0.000343843	0.0320084	APOD
ENSG00000232810.4	2.65297	-0.196471	6.3227	15.9496	0.000344028	0.0320084	TNF
ENSG00000029534.21	9.14822	0	0.479662	15.8908	0.000354294	0.0326857	ANK1
ENSG00000101474.12	-0.682594	0.81177	8.37917	15.8878	0.000354821	0.0326857	APMAP
ENSG00000182652.3	7.73468	0	-0.828492	15.8616	0.000359504	0.0329539	OR4Q3
ENSG00000276070.5	4.46081	0.838631	7.06127	15.8067	0.000369497	0.0337039	CCL4L2
ENSG00000124785.9	7.77829	0	-0.778519	15.7244	0.000385026	0.0349491	NRN1
ENSG00000122733.12	8.48577	2.46859	-0.132905	15.6928	0.000391163	0.0353318	PHF24
ENSG00000140534.14	7.09208	0	-1.3556	15.6832	0.00039304	0.0353318	TICRR
ENSG00000255559.1	7.38686	0	-1.11904	15.6579	0.000398033	0.0356086	ZNF252P-AS1
ENSG00000260176.1	-5.44247	-6.83645	-2.45159	15.637	0.000402216	0.0358107	AC141586.2
ENSG00000265975.1	0	7.38341	-1.68612	15.6044	0.000408831	0.0361279	AC002091.1
ENSG00000259006.1	7.85454	0	-0.724981	15.6004	0.000409662	0.0361279	AC092143.2
ENSG00000103034.14	8.91776	2.66373	0.267051	15.5847	0.000412888	0.0362406	NDRG4
ENSG00000274286.2	7.54705	0	-0.979813	15.517	0.000427105	0.0373125	ADRA2B
ENSG00000130294.17	7.00291	0	-1.43874	15.4881	0.000433315	0.0373939	KIF1A
ENSG00000260751.2	8.78552	4.91407	0.184478	15.4803	0.000434994	0.0373939	AC008870.2
ENSG00000196653.12	9.07284	9.97342	1.44937	15.4768	0.000435768	0.0373939	ZNF502
ENSG00000130540.14	6.9808	0	-1.45668	15.4627	0.000438856	0.0373939	SULT4A1
ENSG00000012171.20	6.34313	0	-1.9446	15.4529	0.000441005	0.0373939	SEMA3B
ENSG00000229236.3	8.31054	0	-0.31634	15.4519	0.000441225	0.0373939	TTTY10
ENSG00000143110.11	-2.23933	-1.60557	6.29597	15.4479	0.000442104	0.0373939	C1orf162
ENSG00000197044.11	7.22746	8.30693	2.15384	15.4232	0.000447602	0.0376877	ZNF441
ENSG00000183878.15	0.299287	-12.6282	4.59115	15.4023	0.000452311	0.0379126	UTY
ENSG00000234576.2	7.06803	0	-1.38817	15.3376	0.000467191	0.0386532	MTND1P26
ENSG00000231697.3	7.80344	0	-0.755219	15.3321	0.000468464	0.0386532	NANOGP5
ENSG00000223575.2	5.67377	0.288761	-0.538788	15.3297	0.000469022	0.0386532	RBMX2P3
ENSG00000110680.12	7.10124	0	-1.3602	15.3279	0.000469455	0.0386532	CALCA
ENSG00000274677.1	9.15699	8.5141	0.934356	15.2768	0.000481598	0.0392405	AC040169.3
ENSG00000164692.18	6.88578	0	-1.52765	15.2726	0.000482606	0.0392405	COL1A2
ENSG00000168542.16	6.9925	0	-1.44269	15.2713	0.000482915	0.0392405	COL3A1
ENSG00000227550.2	-3.0377	3.10499	-1.48464	15.2257	0.00049407	0.0398351	TRBV7-5
ENSG00000185499.16	9.78885	3.19189	1.09655	15.2239	0.000494514	0.0398351	MUC1
ENSG00000165914.15	8.52739	5.57798	-0.00586023	15.1766	0.000506346	0.0406125	TTC7B
ENSG00000272787.1	0	7.25143	-1.7854	15.143	0.000514916	0.0409308	AC253536.6
ENSG00000131002.12	0.493606	-12.4271	4.53923	15.1399	0.000515726	0.0409308	TXLNGY
ENSG00000164764.11	7.12808	9.03234	0.176347	15.1353	0.000516914	0.0409308	SBSPON
ENSG00000277534.1	6.34441	0	-1.93581	15.1048	0.000524858	0.0413122	AC007996.1
ENSG00000132881.12	7.30935	0	-1.19343	15.0998	0.000526171	0.0413122	RSG1
ENSG00000211784.2	4.8675	13.7975	4.32455	15.062	0.000536194	0.0418911	TRAV10
ENSG00000234671.1	5.04056	-3.17495	-0.38024	15.0537	0.000538422	0.0418911	MTCYBP5
ENSG00000085999.13	8.50316	3.2037	-0.107722	15.0468	0.000540298	0.0418911	RAD54L
ENSG00000151208.17	8.07645	7.02184	2.31255	15.0244	0.000546377	0.0421866	DLG5
ENSG00000115297.11	6.70178	0	-1.67222	14.9959	0.00055422	0.0426154	TLX2
ENSG00000227782.2	9.29835	7.84108	0.893284	14.9651	0.000562807	0.0430962	AC002553.1
ENSG00000140368.13	1.226	1.74571	6.66444	14.9538	0.000566007	0.0430962	PSTPIP1
ENSG00000270589.1	8.01184	3.74288	-0.536651	14.9488	0.000567421	0.0430962	AL158163.1
ENSG00000254793.1	7.39916	0	-1.10593	14.8896	0.000584474	0.0436144	FDPSP4
ENSG00000081138.14	8.51294	0	-0.128498	14.8745	0.000588887	0.0436144	CDH7
ENSG00000248092.8	5.55894	5.99537	2.55988	14.8584	0.000593672	0.0436144	NNT-AS1
ENSG00000278239.1	6.9003	0	-1.53362	14.8578	0.000593838	0.0436144	AC243967.3
ENSG00000105223.20	-1.38832	-0.173704	5.4641	14.8576	0.000593911	0.0436144	PLD3
ENSG00000143772.9	0.312183	1.60806	5.07639	14.8558	0.000594432	0.0436144	ITPKB
ENSG00000012817.16	1.77637	-11.4506	4.64372	14.852	0.000595561	0.0436144	KDM5D
ENSG00000164087.8	8.38408	0	-0.231654	14.8438	0.000598001	0.0436144	POC1A
ENSG00000119392.15	-1.30509	0.432444	4.76015	14.8418	0.000598607	0.0436144	GLE1
ENSG00000272688.1	8.01882	9.01373	0.482806	14.84	0.000599145	0.0436144	AP005329.3
ENSG00000018625.15	7.02998	0	-1.41232	14.8306	0.000601968	0.0436144	ATP1A2
ENSG00000197852.12	-5.38337	-3.03713	0.657448	14.8227	0.000604359	0.0436144	FAM212B
ENSG00000137507.11	6.90247	0	-1.50804	14.8215	0.000604714	0.0436144	LRRC32
ENSG00000129932.10	8.08483	8.88791	2.85818	14.7649	0.000622071	0.0445971	DOHH
ENSG00000131042.14	-3.77665	-1.95584	5.35873	14.7615	0.000623132	0.0445971	LILRB2
ENSG00000123358.20	3.93165	1.81209	3.99248	14.744	0.000628602	0.0446813	NR4A1
ENSG00000126249.8	5.51746	6.23665	2.65227	14.7424	0.000629112	0.0446813	PDCD2L
ENSG00000277150.2	-1.72529	-0.254683	4.82903	14.7231	0.000635229	0.0449443	F8A3
ENSG00000197746.14	-1.39841	-0.139476	8.7852	14.7127	0.000638532	0.0450068	PSAP
ENSG00000226789.1	-4.94796	-8.19471	0.187145	14.6782	0.000649649	0.0456176	AC110926.1
ENSG00000198794.12	7.60743	0	-0.929761	14.6581	0.000656181	0.0457448	SCAMP5
ENSG00000109846.9	6.62964	0	-1.73093	14.6476	0.000659653	0.0457448	CRYAB
ENSG00000081985.13	5.35735	4.27677	3.71914	14.6359	0.000663532	0.0457448	IL12RB2
ENSG00000162722.9	5.2275	10.4826	1.1102	14.6297	0.00066559	0.0457448	TRIM58
ENSG00000039650.12	2.24728	1.95782	5.18973	14.6242	0.000667402	0.0457448	PNKP
ENSG00000101850.13	-2.23458	-8.54316	-0.735957	14.6223	0.000668058	0.0457448	GPR143
ENSG00000144445.17	8.61701	5.92364	0.0948349	14.6204	0.000668668	0.0457448	KANSL1L
ENSG00000100012.12	7.8098	0	-0.760775	14.5671	0.000686758	0.0467708	SEC14L3
ENSG00000144152.13	7.01978	0	-1.42934	14.5595	0.000689368	0.0467708	FBLN7
ENSG00000127955.17	8.93439	2.4635	0.282903	14.546	0.000694027	0.0467708	GNAI1
ENSG00000263606.1	-2.46716	-5.51015	0.359966	14.5401	0.000696064	0.0467708	AP000919.1
ENSG00000077327.16	7.96071	0	-0.62816	14.5396	0.000696233	0.0467708	SPAG6
ENSG00000233559.2	2.76287	-0.174826	3.60375	14.525	0.000701371	0.0469073	LINC00513
ENSG00000215559.8	-2.09009	3.97645	2.81323	14.5194	0.000703306	0.0469073	ANKRD20A11P
ENSG00000205853.12	8.81246	1.74359	0.1677	14.4842	0.000715794	0.0474674	RFPL3S
ENSG00000011132.12	2.11718	3.27709	4.33374	14.4758	0.000718809	0.0474674	APBA3
ENSG00000213152.5	8.06247	0	-0.538266	14.4644	0.00072291	0.0474674	RPL7AP60
ENSG00000143995.20	3.82478	8.68313	-0.557156	14.4625	0.000723619	0.0474674	MEIS1
ENSG00000112282.18	1.60931	0.234067	5.57188	14.4602	0.000724459	0.0474674	MED23
ENSG00000179165.11	8.52724	5.14804	-0.0320336	14.4325	0.000734546	0.0478492	PXT1
ENSG00000258839.4	6.68319	6.64443	1.83575	14.4301	0.00073543	0.0478492	MC1R
ENSG00000148344.11	-7.40446	0.399146	0.520459	14.418	0.000739888	0.0478541	PTGES
ENSG00000147394.18	-2.87253	-7.84881	1.56379	14.4155	0.000740836	0.0478541	ZNF185
ENSG00000110841.14	4.23055	-2.47954	-1.64801	14.4077	0.000743713	0.0478541	PPFIBP1
ENSG00000068354.16	0.58549	2.00967	5.3281	14.4021	0.000745792	0.0478541	TBC1D25
ENSG00000196074.13	8.25194	8.15968	3.51715	14.3923	0.000749459	0.0479242	SYCP2
ENSG00000230562.3	1.54083	-0.0214805	5.4292	14.3741	0.000756332	0.048198	FAM133DP
ENSG00000255733.6	2.17456	-5.68499	1.01079	14.3517	0.00076484	0.0485738	IFNG-AS1
ENSG00000171533.11	8.18238	0	-0.41695	14.2713	0.000796225	0.0500992	MAP6
ENSG00000257315.3	7.66121	4.58578	2.23758	14.2703	0.000796603	0.0500992	ZBED6
ENSG00000006128.12	6.6164	0	-1.74114	14.2636	0.000799279	0.0500992	TAC1
ENSG00000271122.1	8.92547	10.406	1.63252	14.2627	0.000799627	0.0500992	AC018647.2
ENSG00000126217.21	6.33803	0	-1.94725	14.2404	0.000808607	0.0504481	MCF2L
ENSG00000197540.8	-1.32273	0.918364	4.24701	14.2354	0.000810618	0.0504481	GZMM
ENSG00000102024.18	6.58901	0	-1.76591	14.2239	0.000815308	0.0505708	PLS3
ENSG00000249550.7	6.71963	0	-1.66339	14.1951	0.000827113	0.0507204	LINC01234
ENSG00000258365.1	-2.03216	-8.81179	-0.42693	14.1945	0.000827377	0.0507204	AC073655.2
ENSG00000157152.17	5.79425	0	-2.31983	14.193	0.00082798	0.0507204	SYN2
ENSG00000241884.2	8.40062	0	-0.225244	14.183	0.000832128	0.0507204	AC114401.1
ENSG00000205213.14	-3.55148	-7.90367	-1.55882	14.1788	0.000833903	0.0507204	LGR4
ENSG00000154620.6	9.8249	2.51931	1.13169	14.1784	0.000834074	0.0507204	TMSB4Y
ENSG00000229859.10	-5.89395	-4.09741	-0.626516	14.1622	0.000840843	0.0509655	PGA3
ENSG00000100504.17	6.30509	9.75867	0.553867	14.1516	0.000845308	0.0510698	PYGL
ENSG00000197603.15	2.05222	0.799731	4.54753	14.1169	0.000860087	0.0517945	C5orf42
ENSG00000255455.2	9.31948	6.54514	0.754895	14.0857	0.000873648	0.0523658	AP003486.1
ENSG00000134539.17	-1.41162	-0.0202199	8.54937	14.0821	0.000875203	0.0523658	KLRD1
ENSG00000277449.1	4.88893	1.10017	1.36195	14.0677	0.000881541	0.052576	CEBPB-AS1
ENSG00000160789.21	3.5067	0.223529	5.42003	14.0401	0.0008938	0.0531368	LMNA
ENSG00000129824.16	0.344645	-14.4927	6.48699	14.0292	0.000898679	0.0532567	RPS4Y1
ENSG00000010278.14	0.22926	-11.4981	3.4139	14.0149	0.000905129	0.0534687	CD9
ENSG00000197043.14	-0.128727	1.40485	6.16732	14.0032	0.00091042	0.0536111	ANXA6
ENSG00000262587.2	6.2221	9.33741	0.202369	13.9925	0.000915293	0.053728	AC133552.2
ENSG00000224490.5	3.29281	-3.80241	-1.32375	13.9442	0.000937707	0.0547372	TTC21B-AS1
ENSG00000254087.8	-2.21647	-0.416549	5.70223	13.9427	0.000938369	0.0547372	LYN
ENSG00000286753.1	8.6182	4.46265	0.0181636	13.9331	0.0009429	0.0548296
ENSG00000026751.17	0.53507	1.62676	7.37985	13.9268	0.000945882	0.0548317	SLAMF7
ENSG00000229917.2	6.91572	0	-1.50181	13.903	0.000957182	0.0549774	RPL7P46
ENSG00000173626.10	7.18741	0	-1.29441	13.9024	0.000957502	0.0549774	TRAPPC3L
ENSG00000251161.4	3.57516	7.57829	-1.43872	13.8971	0.000960035	0.0549774	AC020661.1
ENSG00000157551.19	7.82155	0	-0.748118	13.8967	0.000960213	0.0549774	KCNJ15
ENSG00000256039.2	-2.06971	-0.507949	4.7351	13.8723	0.000972	0.0554756	LINC02446
ENSG00000182636.8	6.34528	0	-1.94139	13.8664	0.000974877	0.0554756	NDN
ENSG00000132204.14	-7.93085	-5.35658	1.02649	13.8531	0.000981362	0.0555564	LINC00470
ENSG00000179335.18	1.25592	1.79356	6.20495	13.8492	0.000983276	0.0555564	CLK3
ENSG00000159674.12	-0.287088	1.27829	7.58698	13.8452	0.000985254	0.0555564	SPON2
ENSG00000271480.1	6.5604	0	-1.78575	13.835	0.000990286	0.0556714	MTND3P19
ENSG00000127526.15	1.91497	1.19869	5.25552	13.8244	0.000995567	0.0557997	SLC35E1
ENSG00000010932.17	6.89549	0	-1.53142	13.8094	0.00100308	0.0560522	FMO1
ENSG00000261560.1	1.64372	-1.93556	3.53227	13.7932	0.00101121	0.0561173	AC007216.3
ENSG00000076382.17	6.75359	4.00207	2.77328	13.7908	0.00101244	0.0561173	SPAG5
ENSG00000119655.11	-1.65746	-0.777672	6.01592	13.7891	0.0010133	0.0561173	NPC2
ENSG00000134321.12	8.35088	7.89648	2.61786	13.7638	0.00102618	0.0564951	RSAD2
ENSG00000076706.17	7.4759	0	-1.03931	13.7594	0.00102847	0.0564951	MCAM
ENSG00000285651.1	6.18446	0	-2.0553	13.7506	0.00103299	0.0564951
ENSG00000232611.1	0.313646	-6.17616	-0.0130738	13.7438	0.00103653	0.0564951	AL683813.1
ENSG00000287202.1	7.74056	3.692	-0.77116	13.7406	0.00103819	0.0564951
ENSG00000142949.17	6.42841	0	-1.88648	13.7403	0.00103833	0.0564951	PTPRF
ENSG00000235524.1	6.35538	0	-1.93665	13.7277	0.00104489	0.0565709	MTCO1P23
ENSG00000157542.11	7.36149	0	-1.13735	13.7259	0.00104581	0.0565709	KCNJ6
ENSG00000287095.1	6.66484	4.35684	1.40074	13.7052	0.0010567	0.0569222
ENSG00000139318.8	-1.64149	-1.92141	5.7872	13.6971	0.00106101	0.0569222	DUSP6
ENSG00000151715.8	6.51229	1.75034	-1.80727	13.689	0.00106529	0.0569222	TMEM45B
ENSG00000259040.5	8.63407	0	-0.00649953	13.6819	0.00106908	0.0569222	BLOC1S5-TXNDC5
ENSG00000100116.17	10.9089	9.11271	2.41181	13.6809	0.00106963	0.0569222	GCAT
ENSG00000148814.18	5.88789	8.10774	1.63603	13.6716	0.00107458	0.0569222	LRRC27
ENSG00000099725.14	1.56524	-7.14108	5.12717	13.6694	0.00107581	0.0569222	PRKY
ENSG00000105255.11	6.55334	0	-1.78044	13.6676	0.00107678	0.0569222	FSD1
ENSG00000105649.10	7.95662	4.06913	-0.582422	13.6615	0.00108007	0.0569346	RAB3A
ENSG00000234494.7	0	6.758	-2.14244	13.6174	0.00110413	0.0580383	SP2-AS1
ENSG00000016082.15	6.80737	0	-1.5971	13.6021	0.00111258	0.058231	ISL1
ENSG00000074706.13	-1.38067	-1.25237	5.75263	13.5995	0.00111405	0.058231	IPCEF1
ENSG00000239586.1	6.36218	0	-1.93263	13.5703	0.00113045	0.0589225	MTND1P16
ENSG00000121210.16	1.06866	1.81238	5.63073	13.5511	0.00114132	0.0592766	TMEM131L
ENSG00000102181.21	5.22889	4.63588	1.96159	13.5428	0.00114607	0.0592766	CD99L2
ENSG00000279031.1	7.67217	0	-0.888759	13.5316	0.00115254	0.0592766	AC004232.3
ENSG00000134294.14	1.56815	0.914973	6.83632	13.5264	0.00115551	0.0592766	SLC38A2
ENSG00000185437.13	7.9858	0	-0.605806	13.5239	0.00115698	0.0592766	SH3BGR
ENSG00000197461.13	7.65714	2.98713	-0.858147	13.5187	0.00116	0.0592766	PDGFA
ENSG00000108821.14	6.9133	0	-1.50283	13.5185	0.00116011	0.0592766	COL1A1
ENSG00000120913.23	-0.491377	0.895311	6.13886	13.5114	0.00116422	0.0592766	PDLIM2
ENSG00000115590.14	7.96699	0	-0.612834	13.5069	0.00116682	0.0592766	IL1R2
ENSG00000001460.18	5.33397	5.64894	1.95855	13.5002	0.00117076	0.0592766	STPG1
ENSG00000286445.1	0	6.62069	-2.22453	13.4976	0.00117228	0.0592766
ENSG00000140961.14	7.9917	9.20628	0.576147	13.4833	0.00118067	0.0595391	OSGIN1
ENSG00000176946.12	-1.67126	-0.884043	5.32746	13.4692	0.00118905	0.0597994	THAP4
ENSG00000227014.6	-3.04919	-8.31811	-1.1389	13.4532	0.00119859	0.060117	AC007285.1
ENSG00000204519.11	4.45718	3.99595	2.56338	13.4357	0.00120913	0.0604823	ZNF551
ENSG00000237296.9	-1.58652	-1.7535	5.45043	13.4268	0.00121454	0.0605904	SMG1P1
ENSG00000080947.15	8.45184	6.38766	0.00205831	13.4188	0.00121942	0.0606711	CROCCP3
ENSG00000068001.14	5.82161	-2.33688	-0.431516	13.4004	0.00123066	0.0610672	HYAL2
ENSG00000156687.11	7.42378	0	-1.09904	13.3859	0.00123959	0.0613466	UNC5D
ENSG00000230454.1	-5.06931	-5.699	-0.334311	13.3759	0.00124583	0.0614916	U73166.1
ENSG00000171105.14	-0.759441	-5.27188	1.8319	13.3616	0.00125476	0.0617686	INSR
ENSG00000164236.12	5.99305	0.423447	1.02271	13.3549	0.00125899	0.0617924	ANKRD33B
ENSG00000173275.13	9.82003	9.9551	1.83337	13.3503	0.00126188	0.0617924	ZNF449
ENSG00000271557.1	6.71433	0	-1.66563	13.3315	0.00127377	0.062211	YPEL5P2
ENSG00000259092.1	-9.28277	-3.25033	-0.424838	13.316	0.00128373	0.0624556	TRAV30
ENSG00000146072.6	6.23447	0	-2.02189	13.3132	0.00128549	0.0624556	TNFRSF21
ENSG00000260566.2	8.64862	0	0.000192163	13.2721	0.00131219	0.0635864	AC127459.1
ENSG00000111644.8	4.77265	9.244	-0.0260559	13.2654	0.0013166	0.0636277	ACRBP
ENSG00000185313.8	6.30393	0	-1.97723	13.2583	0.00132128	0.0636277	SCN10A
ENSG00000147174.11	9.32261	7.20655	0.822772	13.254	0.00132411	0.0636277	GCNA
ENSG00000155363.18	1.5839	1.79096	4.949	13.2453	0.00132992	0.0636277	MOV10
ENSG00000172020.13	6.20041	0	-2.04537	13.2421	0.00133202	0.0636277	GAP43
ENSG00000132003.9	8.34671	3.46231	-0.245965	13.2398	0.00133356	0.0636277	ZSWIM4
ENSG00000129353.15	0.157131	1.41028	7.25707	13.2254	0.00134318	0.0639229	SLC44A2
ENSG00000211772.11	-1.24679	0.34249	10.3688	13.2057	0.00135652	0.064393	TRBC2
ENSG00000204624.8	7.55342	0	-0.988376	13.1934	0.0013649	0.0645363	DISP3
ENSG00000279021.1	9.02298	9.14252	1.05035	13.1911	0.00136647	0.0645363	AC092139.2
ENSG00000183665.5	6.3077	8.14501	2.42488	13.1696	0.00138122	0.0650675	TRMT12
ENSG00000239002.3	8.53895	2.34162	-0.0869363	13.1481	0.00139615	0.0651066	SCARNA10
ENSG00000067048.17	1.47443	-11.0469	6.44839	13.1409	0.00140119	0.0651066	DDX3Y
ENSG00000196876.18	7.90893	0	-0.665195	13.1406	0.00140139	0.0651066	SCN8A
ENSG00000103502.14	-0.71109	0.818233	5.27052	13.1401	0.00140175	0.0651066	CDIPT
ENSG00000173480.11	5.15877	1.59474	2.07667	13.1383	0.001403	0.0651066	ZNF417
ENSG00000117650.13	0.432276	-7.8281	1.76766	13.1346	0.00140561	0.0651066	NEK2
ENSG00000104763.20	-1.40364	-0.850056	6.132	13.1289	0.00140959	0.0651066	ASAH1
ENSG00000278983.1	7.84253	1.855	-0.717344	13.1258	0.00141178	0.0651066	AC048380.2
ENSG00000122188.13	1.7234	2.52536	5.04647	13.1192	0.00141644	0.0651066	LAX1
ENSG00000165300.7	6.5651	1.72671	-1.76578	13.1184	0.00141703	0.0651066	SLITRK5
ENSG00000169902.15	-1.16371	-9.74997	0.822622	13.1043	0.00142702	0.0652733	TPST1
ENSG00000166923.12	4.0497	-2.58865	-0.115322	13.1034	0.00142768	0.0652733	GREM1
ENSG00000166886.13	-5.37093	-2.91418	1.00966	13.0914	0.00143631	0.0655072	NAB2
ENSG00000149557.14	8.4593	3.52034	-0.14818	13.0807	0.00144398	0.0656959	FEZ1
ENSG00000143702.16	-2.98342	-1.24035	3.22433	13.0749	0.00144818	0.0657264	CEP170
ENSG00000114374.13	0.337619	-11.6422	5.37398	13.0588	0.00145988	0.0660958	USP9Y
ENSG00000244267.1	6.3321	0	-1.95072	13.0494	0.00146675	0.0662457	RPL34P22
ENSG00000174628.16	-0.809402	-8.22988	-0.420039	13.0397	0.00147387	0.0664063	IQCK
ENSG00000087250.9	6.53164	0	-1.80031	13.0208	0.00148789	0.0668758	MT3
ENSG00000232772.1	6.98461	0	-1.46365	12.9937	0.00150818	0.0674703	MTND4P22
ENSG00000115594.12	7.72218	0	-0.845426	12.9855	0.00151434	0.0674703	IL1R1
ENSG00000099139.14	6.73055	10.1205	0.909641	12.9811	0.0015177	0.0674703	PCSK5
ENSG00000175213.3	-2.28637	-1.55042	4.29647	12.9763	0.00152137	0.0674703	ZNF408
ENSG00000167123.19	9.02221	10.951	2.01805	12.9716	0.00152496	0.0674703	CERCAM
ENSG00000156521.14	-2.3363	-0.866055	4.53951	12.9693	0.00152666	0.0674703	TYSND1
ENSG00000259704.2	6.68424	0	-1.6978	12.9653	0.00152976	0.0674703	AC124248.1
ENSG00000260496.3	6.67139	0	-1.70191	12.9648	0.00153012	0.0674703	AC009041.1
ENSG00000220695.1	7.02281	3.11338	-1.37373	12.9567	0.00153633	0.0675839	Z86062.1
ENSG00000284738.1	7.8744	5.11899	-0.589003	12.9502	0.00154137	0.0676456	AL358472.5
ENSG00000224992.2	0	6.40262	-2.3732	12.9245	0.0015613	0.0682138	AL445645.1
ENSG00000182871.16	6.77707	4.11738	2.27516	12.924	0.00156164	0.0682138	COL18A1
ENSG00000100346.18	8.27988	2.48418	-0.318384	12.9167	0.00156737	0.0683038	CACNA1I
ENSG00000241404.7	8.21293	6.11822	1.89594	12.8993	0.00158111	0.0686167	EGFL8
ENSG00000144406.19	7.16776	0	-1.30117	12.8982	0.00158193	0.0686167	UNC80
ENSG00000285859.1	-3.76767	-9.70702	-0.0186779	12.8675	0.00160638	0.0693783
ENSG00000117016.10	7.46376	1.74571	-1.04913	12.865	0.00160846	0.0693783	RIMS3
ENSG00000248340.2	-1.8434	-8.79435	-0.376347	12.858	0.00161405	0.0693783	AC106047.2
ENSG00000280137.1	8.46919	7.47865	0.194213	12.8561	0.00161558	0.0693783	AC116348.4
ENSG00000268804.1	10.1112	9.42258	1.84918	12.853	0.00161813	0.0693783	LINC02132
ENSG00000270039.1	6.6803	0	-1.70448	12.8371	0.00163102	0.0697701	AC025165.5
ENSG00000141219.15	7.50825	8.3703	3.02946	12.8106	0.0016528	0.0705396	C17orf80
ENSG00000206384.10	6.33349	0	-1.95585	12.7983	0.00166293	0.0708096	COL6A6
ENSG00000091428.18	5.9881	0	-2.19488	12.7628	0.00169279	0.0719163	RAPGEF4
ENSG00000010379.16	7.72339	0	-0.839099	12.7522	0.00170175	0.0721325	SLC6A13
ENSG00000188596.11	8.88855	4.76465	0.271557	12.7452	0.00170769	0.0722197	CFAP54
ENSG00000236254.1	6.44631	0	-1.86857	12.7301	0.00172064	0.0726024	MTND4P14
ENSG00000163399.16	1.37357	1.10802	6.44881	12.7036	0.00174364	0.073288	ATP1A1
ENSG00000066629.18	5.97107	0	-2.20206	12.6981	0.00174842	0.073288	EML1
ENSG00000211785.1	5.26058	10.8127	1.42051	12.6923	0.0017535	0.073288	TRAV12-1
ENSG00000204482.11	-2.85029	-1.62002	6.01872	12.6901	0.00175539	0.073288	LST1
ENSG00000106066.15	-3.60894	-0.983447	2.97435	12.6888	0.00175658	0.073288	CPVL
ENSG00000215032.2	9.5767	7.21455	1.03778	12.6766	0.00176727	0.0735688	GNL3LP1
ENSG00000148606.13	-0.0865474	-2.29892	3.72183	12.6698	0.00177335	0.0736171	POLR3A
ENSG00000185869.14	7.39043	6.70671	1.60631	12.6664	0.00177634	0.0736171	ZNF829
ENSG00000084234.17	-1.30534	-0.80388	6.22893	12.6585	0.00178341	0.0736639	APLP2
ENSG00000124570.21	-1.86523	-0.00644862	6.0717	12.6562	0.00178539	0.0736639	SERPINB6
ENSG00000196296.14	6.22516	0	-2.03705	12.6397	0.0018002	0.074111	ATP2A1
ENSG00000018236.15	5.95503	0	-2.2144	12.6345	0.00180492	0.0741413	CNTN1
ENSG00000156298.13	-3.41757	-9.38727	-0.248809	12.6289	0.00180999	0.0741858	TSPAN7
ENSG00000109321.11	-2.11479	-3.54671	4.14354	12.6149	0.00182271	0.0745429	AREG
ENSG00000160951.4	6.51568	0	-1.8199	12.603	0.00183357	0.0746593	PTGER1
ENSG00000133243.10	-1.8535	-0.835652	4.61653	12.603	0.00183358	0.0746593	BTBD2
ENSG00000122223.13	-0.630012	1.07223	5.6654	12.5925	0.00184319	0.0746593	CD244
ENSG00000113657.13	6.12315	0	-2.10721	12.5925	0.00184321	0.0746593	DPYSL3
ENSG00000123119.12	6.53911	0	-1.78952	12.5899	0.00184562	0.0746593	NECAB1
ENSG00000211727.3	-1.64303	2.87476	3.48707	12.5793	0.00185542	0.0747891	TRBV7-6
ENSG00000100234.12	6.77399	0	-1.62182	12.5715	0.00186271	0.0747891	TIMP3
ENSG00000231721.7	1.06428	-0.286725	8.02805	12.5712	0.00186292	0.0747891	LINC-PINT
ENSG00000253504.1	7.08657	1.74669	-1.36047	12.5691	0.0018649	0.0747891	MTCYBP19
ENSG00000137948.18	6.14113	-2.33264	-0.146803	12.5322	0.00189966	0.0759541	BRDT
ENSG00000164434.12	7.00245	1.72135	-1.42472	12.5238	0.00190758	0.0759541	FABP7
ENSG00000067646.12	-0.15522	-8.12559	3.1621	12.5161	0.00191494	0.0759541	ZFY
ENSG00000261222.3	-4.42703	0.25468	0.222845	12.5155	0.00191552	0.0759541	AC064805.1
ENSG00000152556.17	5.38765	2.64185	1.30419	12.5144	0.00191664	0.0759541	PFKM
ENSG00000101665.9	1.3507	0.0154444	6.09117	12.5089	0.00192191	0.0759541	SMAD7
ENSG00000214063.11	-3.5177	-5.54391	-0.25366	12.5082	0.00192253	0.0759541	TSPAN4
ENSG00000235700.1	7.11674	4.79089	-1.21027	12.4996	0.00193085	0.0761069	CYCSP52
ENSG00000132744.8	8.15925	0	-0.438831	12.4957	0.00193457	0.0761069	ACY3
ENSG00000280327.1	2.13674	8.35164	-0.881685	12.4777	0.00195208	0.0765527	Z97633.1
ENSG00000103653.16	-0.471989	0.871083	7.01581	12.4756	0.00195414	0.0765527	CSK
ENSG00000185813.11	-1.93524	-1.39148	4.87285	12.4544	0.00197495	0.0772058	PCYT2
ENSG00000255145.3	5.59569	-2.50026	-0.502467	12.4353	0.00199394	0.0777845	STX17-AS1
ENSG00000145911.6	8.78817	2.45968	0.147278	12.4225	0.00200671	0.0781101	N4BP3
ENSG00000049759.19	5.40285	2.67522	0.699743	12.4186	0.00201068	0.0781101	NEDD4L
ENSG00000224003.1	-4.37889	-5.07761	-2.32512	12.4101	0.00201924	0.0782791	YES1P1
ENSG00000144339.12	6.02054	0	-2.1698	12.387	0.00204263	0.0787883	TMEFF2
ENSG00000265801.1	6.49884	0	-1.84059	12.3848	0.00204491	0.0787883	AC069366.2
ENSG00000184271.17	9.64631	9.71268	1.63669	12.3781	0.00205177	0.0787883	POU6F1
ENSG00000198774.5	8.00261	0	-0.598191	12.3765	0.00205339	0.0787883	RASSF9
ENSG00000111262.6	5.92576	0	-2.23776	12.3764	0.00205354	0.0787883	KCNA1
ENSG00000230551.4	1.48541	0.833545	5.93905	12.369	0.0020611	0.0788714	AC021078.1
ENSG00000287408.1	9.22178	6.10863	0.637881	12.366	0.00206419	0.0788714
ENSG00000135605.13	6.93955	0	-1.48171	12.3618	0.00206856	0.0788764	TEC
ENSG00000167977.9	-1.91189	-0.524541	4.79813	12.3505	0.0020803	0.0790425	KCTD5
ENSG00000227507.3	1.88951	0.30194	5.96855	12.3494	0.00208141	0.0790425	LTB
ENSG00000287420.1	7.03477	3.64249	-1.34486	12.3427	0.00208839	0.0790889
ENSG00000271848.2	8.69186	3.34698	0.0570824	12.3401	0.00209113	0.0790889	AC073389.2
ENSG00000173011.12	-0.901889	0.365134	5.38767	12.329	0.00210275	0.079207	TADA2B
ENSG00000107105.15	6.42302	1.83799	-1.86616	12.329	0.00210277	0.079207	ELAVL2
ENSG00000166004.15	1.43647	0.110208	4.77091	12.3212	0.002111	0.0793567	CEP295
ENSG00000129968.16	-0.563209	0.581865	8.06703	12.317	0.00211541	0.079362	ABHD17A
ENSG00000198520.12	7.76544	6.51293	2.55177	12.2969	0.00213674	0.080001	C1orf228
ENSG00000068137.15	6.97967	2.49087	-1.42666	12.2759	0.0021593	0.0806832	PLEKHH3
ENSG00000198624.13	0.966086	1.78775	6.81076	12.2632	0.00217312	0.080915	CCDC69
ENSG00000140030.6	-1.24804	-1.64609	7.48179	12.2589	0.00217781	0.080915	GPR65

## Sheet: Supplementary Dataset8
GeneID	logFC.group.T.no.N. vs. repeat.N	logFC.group.T.oneN. Vs. repeatN	logCPM	LR	PValue	FDR	GeneName
ENSG00000109906.14	-7.31056	-7.57051	1.42286	48.0529	3.67652e-11	4.12776e-07	ZBTB16
ENSG00000132744.8	8.93705	0	-0.674337	47.5011	4.84479e-11	4.12776e-07	ACY3
ENSG00000270066.3	9.22248	0	-0.418405	45.2277	1.50986e-10	8.57602e-07	AL356488.2
ENSG00000101004.15	5.65206	7.82457	0.361821	38.2286	4.99773e-09	2.12903e-05	NINL
ENSG00000216915.2	8.26614	2.34685	-1.23422	36.7453	1.04921e-08	3.57571e-05	GPR89P
ENSG00000096060.15	-2.49763	-2.27724	7.98829	33.54	5.21054e-08	0.000123344	FKBP5
ENSG00000141448.11	7.36249	6.78399	0.907138	33.4684	5.40056e-08	0.000123344	GATA6
ENSG00000229807.12	-6.97224	-8.80464	6.02739	33.3288	5.79082e-08	0.000123344	XIST
ENSG00000262370.6	-5.12342	-4.58719	3.40124	32.5902	8.37796e-08	0.000158623	AC108134.3
ENSG00000280401.1	0	7.88464	-1.24896	29.3095	4.32042e-07	0.000686546	AC022532.1
ENSG00000279452.1	8.76103	8.27243	0.039474	29.2585	4.43193e-07	0.000686546	AC006277.1
ENSG00000167306.20	0	7.2163	-1.78685	28.6873	5.89697e-07	0.00083737	MYO5B
ENSG00000188536.13	-6.94922	-6.97516	6.86457	28.3677	6.91871e-07	0.000906883	HBA2
ENSG00000143546.10	-3.85807	-4.77639	1.73803	26.3978	1.85268e-06	0.00225497	S100A8
ENSG00000203876.10	-4.37305	-5.91699	-0.427315	25.8793	2.40096e-06	0.00258964	ADD3-AS1
ENSG00000156738.18	-1.55207	8.65558	0.892924	25.8539	2.43159e-06	0.00258964	MS4A1
ENSG00000042286.15	6.52502	5.5939	1.00046	25.4028	3.04683e-06	0.003054	AIFM2
ENSG00000272462.3	8.08085	7.88553	1.16927	24.9776	3.76868e-06	0.00341587	U91328.1
ENSG00000141232.5	-2.05818	-1.28061	7.04326	24.9126	3.89306e-06	0.00341587	TOB1
ENSG00000227474.1	1.81755	8.0674	-1.08048	24.8538	4.00924e-06	0.00341587	RPL6P24
ENSG00000164120.14	-3.61824	-1.38582	6.28006	24.5276	4.71949e-06	0.00382953	HPGD
ENSG00000225630.1	-3.07679	-3.39595	5.74386	24.0195	6.08471e-06	0.00471288	MTND2P28
ENSG00000276449.1	7.47747	4.69316	-1.6966	22.4614	1.32607e-05	0.00982447	AC004076.2
ENSG00000277232.2	4.66079	6.86005	-1.89614	22.1877	1.52056e-05	0.010796	GTSE1-AS1
ENSG00000121454.6	8.66727	7.21031	-0.408226	21.9743	1.6918e-05	0.0115313	LHX4
ENSG00000270231.4	-0.778535	2.18129	3.90936	21.6807	1.95925e-05	0.0128406	NBPF8
ENSG00000115353.11	0	7.41914	-1.63431	21.0472	2.6894e-05	0.0156775	TACR1
ENSG00000119737.6	8.70448	4.66489	-0.786552	21.0339	2.70731e-05	0.0156775	GPR75
ENSG00000261167.1	6.26601	7.77991	-1.0396	21.007	2.74405e-05	0.0156775	AC107027.3
ENSG00000137393.10	-2.63898	-8.68703	-0.394013	20.9821	2.77843e-05	0.0156775	RNF144B
ENSG00000244734.4	-5.86804	-6.47046	7.02462	20.8619	2.95044e-05	0.0156775	HBB
ENSG00000211816.2	-3.11697	-11.6016	4.80242	20.8118	3.02532e-05	0.0156775	TRAV38-1
ENSG00000279465.1	0	6.20915	-2.50325	20.8047	3.03614e-05	0.0156775	AC090950.2
ENSG00000225215.1	1.17776	5.94943	-0.670847	20.6345	3.30571e-05	0.0162452	SMARCE1P1
ENSG00000121807.6	-7.22138	-6.29004	0.519801	20.5608	3.42993e-05	0.0162452	CCR2
ENSG00000157601.14	-2.04713	-1.17939	6.22304	20.5595	3.43208e-05	0.0162452	MX1
ENSG00000163220.11	-3.10122	-2.94383	2.81161	20.4687	3.59147e-05	0.0165402	S100A9
ENSG00000051596.10	1.31503	0.0549472	5.53093	20.2511	4.00442e-05	0.0179567	THOC3
ENSG00000288380.1	-9.98605	-0.153919	1.57728	20.1103	4.29648e-05	0.0187723
ENSG00000258919.1	-6.7519	-6.7519	-2.12219	20.0337	4.46405e-05	0.0190169	AL049836.1
ENSG00000142494.13	9.57518	6.51373	0.101689	19.9596	4.63264e-05	0.0192537	SLC47A1
ENSG00000237036.5	8.03308	6.00511	-1.11525	19.8942	4.7865e-05	0.0194195	ZEB1-AS1
ENSG00000278878.1	-7.4426	-6.13727	-1.58794	19.7771	5.07523e-05	0.0201121	CU638689.1
ENSG00000280169.1	-4.01739	-5.16543	1.29681	19.5255	5.75568e-05	0.0222902	AL136526.1
ENSG00000206172.8	-5.7429	-5.38151	5.8154	19.2002	6.77225e-05	0.0256443	HBA1
ENSG00000185513.17	-3.8357	-1.49591	2.74249	19.0046	7.46814e-05	0.0274972	L3MBTL1
ENSG00000168497.5	-7.16594	-6.00817	0.509	18.9737	7.58433e-05	0.0274972	CAVIN2
ENSG00000164220.7	-3.34583	-1.02818	2.65888	18.9314	7.74649e-05	0.0275	F2RL2
ENSG00000164109.14	1.58009	-0.727277	5.47099	18.7435	8.50962e-05	0.0294169	MAD2L1
ENSG00000104972.15	-4.16969	-1.39915	3.60411	18.715	8.63171e-05	0.0294169	LILRB1
ENSG00000173894.11	7.75935	6.17257	-1.24618	18.5976	9.15342e-05	0.0305832	CBX2
ENSG00000134690.11	3.07805	0.234565	3.8957	18.1626	0.000113771	0.0372819	CDCA8
ENSG00000181322.15	7.10688	8.15778	-0.615626	18.0233	0.000121979	0.038562	NME9
ENSG00000287678.1	6.26674	6.5183	-1.78017	18.0196	0.000122203	0.038562
ENSG00000198870.8	7.3827	5.67628	-1.58538	17.5878	0.000151655	0.0456715	STKLD1
ENSG00000233175.2	4.00935	6.5589	-2.15411	17.5774	0.000152449	0.0456715	AC008105.1
ENSG00000143674.11	7.22195	3.18436	-1.99899	17.5731	0.000152774	0.0456715	MAP3K21
ENSG00000269578.1	7.11461	6.67516	-1.40669	17.3643	0.000169589	0.0491867	AC008764.7
ENSG00000025708.14	-1.70283	-1.76165	5.97421	17.3558	0.000170306	0.0491867	TYMP
ENSG00000259287.2	4.41426	6.62906	-2.0717	17.2816	0.000176742	0.0501946	AC010809.1
ENSG00000090382.7	-6.05254	-3.94871	2.60519	17.2006	0.000184054	0.0510735	LYZ
ENSG00000134326.11	-1.76016	-1.9706	3.69276	17.1776	0.000186178	0.0510735	CMPK2
ENSG00000065989.16	-2.85294	-1.20126	3.18287	17.1493	0.000188828	0.0510735	PDE4A
ENSG00000117632.23	1.99469	-1.03522	8.40302	17.0352	0.00019992	0.0532286	STMN1
ENSG00000188070.9	6.24304	7.28662	0.712116	16.9169	0.000212098	0.0548431	C11orf95
ENSG00000166387.13	6.61316	8.19165	0.792958	16.8776	0.000216309	0.0548431	PPFIBP2
ENSG00000156414.19	-2.44268	5.24997	-1.38477	16.8513	0.000219174	0.0548431	TDRD9
ENSG00000175063.17	3.88462	-1.45784	4.01792	16.8353	0.000220938	0.0548431	UBE2C
ENSG00000265972.6	-1.68237	-1.0411	11.1346	16.825	0.000222076	0.0548431	TXNIP
ENSG00000211810.3	-9.4952	-4.512	0.270164	16.7931	0.000225642	0.0549278	TRAV29DV5
ENSG00000248734.2	-4.91809	-1.78423	0.976734	16.6689	0.000240105	0.0576251	AC008906.1
ENSG00000124191.18	5.27773	3.09924	1.895	16.6323	0.000244539	0.0578742	TOX2
ENSG00000136449.15	7.90993	7.01738	-0.900624	16.5497	0.000254852	0.0594887	MYCBPAP
ENSG00000276085.1	0.609002	3.6512	4.37837	16.5007	0.000261171	0.0601399	CCL3L1
ENSG00000128604.20	-2.70599	-6.20439	2.20758	16.334	0.000283864	0.0644938	IRF5
ENSG00000285106.2	-2.1857	-1.00034	5.75428	16.2842	0.000291024	0.064554	AC016831.7
ENSG00000197061.5	1.33178	-0.047797	8.70148	16.2795	0.000291705	0.064554	HIST1H4C
ENSG00000228668.1	-4.9357	-4.39148	0.258054	16.0805	0.000322225	0.0703937	TRGV5P
ENSG00000064886.14	2.44506	0.617895	4.79849	16.0181	0.00033244	0.071528	CHI3L2
ENSG00000279176.1	2.55813	7.58596	-1.46274	15.9979	0.000335812	0.071528	AC079316.2
ENSG00000211797.2	7.40592	10.9208	1.67465	15.9023	0.00035226	0.074105	TRAV17
ENSG00000270641.1	-4.05311	-6.35545	1.87948	15.7187	0.000386123	0.0797761	TSIX
ENSG00000083828.16	-1.86867	-0.884274	3.88336	15.706	0.000388581	0.0797761	ZNF586
ENSG00000176728.10	8.53565	7.89873	-0.233577	15.52	0.000426452	0.0857727	TTTY14
ENSG00000159208.16	0.275351	5.97202	-0.846244	15.4927	0.000432316	0.0857727	CIART
ENSG00000123416.15	1.22362	-0.477532	9.86223	15.4901	0.00043289	0.0857727	TUBA1B
ENSG00000240210.3	-1.61704	4.95664	-2.23366	15.4004	0.000452739	0.0886745	AL122013.1
ENSG00000112561.18	-2.65488	-1.83147	4.19983	15.3372	0.000467262	0.090479	TFEB
ENSG00000126215.14	4.28627	2.28238	1.27765	15.2783	0.000481248	0.0921401	XRCC3
ENSG00000248712.7	7.22122	4.88477	-1.83536	15.0005	0.000552951	0.104692	CCDC153
ENSG00000087253.13	-7.82143	-3.57786	1.19442	14.9675	0.000562156	0.104771	LPCAT2
ENSG00000265261.1	5.80591	7.59593	-1.24882	14.955	0.000565663	0.104771	AC027575.1
ENSG00000213071.11	-1.26687	2.29839	0.278944	14.8497	0.000596251	0.109093	LPAL2
ENSG00000173207.13	1.83483	-0.42081	5.18881	14.8206	0.000604996	0.109093	CKS1B
ENSG00000005022.6	0.955464	-0.349453	8.17939	14.81	0.000608209	0.109093	SLC25A5
ENSG00000127249.15	-0.412511	5.13528	-0.555953	14.7782	0.000617959	0.109688	ATP13A4
ENSG00000232907.8	3.99361	4.17272	-0.403715	14.7125	0.000638601	0.112183	DLGAP4-AS1
ENSG00000111796.4	2.86053	0.973522	4.98908	14.6487	0.000659293	0.114636	KLRB1
ENSG00000159339.13	-9.55353	-4.23531	0.339908	14.5863	0.000680195	0.117076	PADI4
ENSG00000237356.7	3.70844	4.67846	-0.169188	14.5616	0.000688627	0.117342	AL365295.1
ENSG00000286894.1	5.7505	7.28738	-1.46427	14.5302	0.000699516	0.118017
ENSG00000286416.1	6.90007	6.24978	-1.661	14.5022	0.000709382	0.118509
ENSG00000129646.14	-3.95312	3.29643	-0.084799	14.4477	0.000729008	0.120605	QRICH2
ENSG00000204792.2	-8.31095	1.25264	0.757736	14.3956	0.000748237	0.122596	LINC01291
ENSG00000144802.11	-0.957609	-1.38831	6.4874	14.3479	0.000766298	0.123862	NFKBIZ
ENSG00000243156.9	4.79628	4.84461	0.442431	14.3369	0.000770505	0.123862	MICAL3
ENSG00000183779.7	-4.13291	-3.35634	1.7041	14.2988	0.000785347	0.125068	ZNF703
ENSG00000065485.20	7.26466	5.99749	-0.173382	14.1803	0.000833271	0.131472	PDIA5
ENSG00000119227.8	-4.35339	1.83943	-0.165117	14.07	0.000880531	0.13629	PIGZ
ENSG00000080986.13	1.4315	-0.0549692	5.27377	14.0544	0.000887415	0.13629	NDC80
ENSG00000118193.12	5.13801	2.04516	1.07618	14.0535	0.000887807	0.13629	KIF14
ENSG00000113555.6	6.84421	7.54134	-1.06588	13.9476	0.000936097	0.14242	PCDH12
ENSG00000124466.9	-3.37129	-7.19783	0.387497	13.9008	0.000958256	0.144502	LYPD3
ENSG00000168685.15	-2.94204	-0.935978	6.9948	13.8809	0.000967857	0.144669	IL7R
ENSG00000156509.14	1.73181	-6.96609	-0.455244	13.8486	0.000983593	0.145743	FBXO43
ENSG00000175274.19	3.55712	5.7067	0.929436	13.8081	0.00100369	0.147439	TP53I11
ENSG00000133422.14	-2.3911	-0.747828	3.57672	13.7728	0.0010216	0.147505	MORC2
ENSG00000167325.15	0.507961	-1.35892	6.39733	13.7579	0.0010292	0.147505	RRM1
ENSG00000189190.10	-3.13524	0.166359	4.57703	13.7551	0.00103068	0.147505	ZNF600
ENSG00000102265.12	-2.86303	-1.26904	5.6166	13.7394	0.00103877	0.147505	TIMP1
ENSG00000231690.3	-1.74835	4.66076	-2.35019	13.6518	0.00108527	0.152396	LINC00574
ENSG00000109321.11	-2.84549	-2.29982	4.38881	13.6307	0.00109684	0.152396	AREG
ENSG00000227191.8	-1.61063	-0.494039	7.34878	13.6248	0.00110004	0.152396	TRGC2
ENSG00000132646.11	1.41472	-1.04651	7.40133	13.5878	0.0011206	0.153992	PCNA
ENSG00000286873.1	-6.97624	-4.52802	-1.91881	13.478	0.00118385	0.159427
ENSG00000106123.12	5.43704	3.25364	1.18062	13.4777	0.001184	0.159427	EPHB6
ENSG00000287061.1	0.354681	4.26298	-1.2397	13.4706	0.00118822	0.159427
ENSG00000181649.8	-7.65318	0.573068	-0.286926	13.4254	0.00121539	0.161799	PHLDA2
ENSG00000139998.16	3.12267	2.73367	1.71671	13.3858	0.0012397	0.16272	RAB15
ENSG00000142556.19	-2.38905	-1.21415	3.42257	13.383	0.00124141	0.16272	ZNF614
ENSG00000117281.16	2.28807	0.656304	4.97536	13.3224	0.00127963	0.16645	CD160
ENSG00000085117.12	-2.79269	-1.54975	4.17168	13.285	0.00130379	0.16713	CD82
ENSG00000265194.1	-9.547	-1.75296	0.611158	13.2839	0.00130448	0.16713	AL359922.2
ENSG00000121966.7	-1.30625	-0.634345	11.2214	13.2453	0.00132991	0.169117	CXCR4
ENSG00000018280.17	-3.03291	-2.70209	3.65562	13.1453	0.00139808	0.176245	SLC11A1
ENSG00000276672.1	6.54313	5.72353	-0.00306762	13.1331	0.00140665	0.176245	AL161891.1
ENSG00000196368.5	6.59608	4.23584	0.101288	13.1063	0.00142563	0.177319	NUDT11
ENSG00000198830.11	1.05492	-0.0445937	10.2368	13.0579	0.00146057	0.17975	HMGN2
ENSG00000131747.15	1.40944	-1.68549	4.80814	13.0381	0.00147505	0.17975	TOP2A
ENSG00000138646.9	-1.20565	-1.0767	4.89265	13.0154	0.00149192	0.17975	HERC5
ENSG00000267123.7	3.92458	3.80088	0.840098	13.0122	0.00149427	0.17975	LINC02081
ENSG00000182687.4	-3.00572	-9.13846	-0.0173771	13.0074	0.00149792	0.17975	GALR2
ENSG00000274828.1	6.6251	5.8845	-0.585397	12.9903	0.00151078	0.180025	AC068473.5
ENSG00000253174.2	1.49366	-4.60732	-0.513301	12.9407	0.00154871	0.183265	AC009630.2
ENSG00000261096.1	6.0226	7.5724	-1.22779	12.9109	0.00157197	0.184663	AC073476.3
ENSG00000179750.16	2.30694	-2.4897	2.81481	12.8979	0.0015822	0.184663	APOBEC3B
ENSG00000134294.14	-1.0486	-0.541013	7.46278	12.8818	0.001595	0.184889	SLC38A2
ENSG00000164032.12	1.14597	-0.192605	8.99616	12.8314	0.00163566	0.188323	H2AFZ
ENSG00000196352.16	-1.3146	-0.797487	7.30419	12.8151	0.00164905	0.188589	CD55
ENSG00000103187.8	1.37881	-0.0580596	9.66066	12.7918	0.00166839	0.18953	COTL1
ENSG00000243970.3	-2.89491	-1.22282	2.76147	12.6957	0.0017505	0.19754	PPIEL
ENSG00000275580.1	7.16624	6.33086	-1.51225	12.6735	0.00177001	0.198427	AC022306.2
ENSG00000224698.1	8.89265	9.25604	0.6189	12.6438	0.0017965	0.199339	AL390038.1
ENSG00000125430.9	-1.89843	-1.14868	3.85493	12.6382	0.00180154	0.199339	HS3ST3B1
ENSG00000258017.2	1.11882	-0.23578	5.66577	12.5995	0.00183677	0.201647	AC011603.2
ENSG00000233621.2	4.33047	5.04777	0.832512	12.5894	0.00184607	0.201647	LINC01137
ENSG00000130038.10	-1.00408	-1.15404	5.11144	12.548	0.00188471	0.204557	CRACR2A
ENSG00000196730.13	-3.51728	-4.8732	1.76488	12.5225	0.00190889	0.205871	DAPK1
ENSG00000260196.1	5.61556	7.3332	-1.45398	12.4742	0.00195553	0.208996	AC124798.1
ENSG00000065534.19	1.64258	4.54564	-1.02453	12.4672	0.0019624	0.208996	MYLK
ENSG00000233355.7	-3.42834	-1.22279	2.76955	12.435	0.00199426	0.209799	CHRM3-AS2
ENSG00000074966.11	-5.3393	-1.59025	2.53222	12.4347	0.00199456	0.209799	TXK
ENSG00000198040.10	-1.38179	-0.904678	4.37769	12.4105	0.00201883	0.211048	ZNF84
ENSG00000272341.1	4.85708	5.02645	-0.347678	12.3796	0.00205019	0.21302	AL137003.2
ENSG00000231439.4	6.10917	4.50274	-1.31369	12.3638	0.00206649	0.213412	WASIR2
ENSG00000148773.14	2.08388	-1.20711	6.03474	12.3348	0.00209672	0.215229	MKI67
ENSG00000185252.19	2.2218	5.46353	0.256116	12.2569	0.00217996	0.222434	ZNF74
ENSG00000177084.18	-0.905326	-1.91446	3.94597	12.1851	0.00225963	0.229191	POLE
ENSG00000060642.11	-1.01119	-2.67599	2.31728	12.1655	0.0022819	0.230081	PIGV
ENSG00000146410.12	1.47533	-1.36897	3.12836	12.146	0.00230425	0.230967	MTFR2
ENSG00000164687.11	1.86623	0.310935	6.07436	12.1339	0.0023182	0.231007	FABP5
ENSG00000275029.1	3.53624	3.45178	-0.41528	12.0732	0.00238971	0.236748	HMGB1P24
ENSG00000196230.13	1.10569	-0.772092	7.53063	12.0588	0.00240693	0.237076	TUBB
ENSG00000162062.15	2.22603	-6.39307	0.798134	12.0316	0.00243987	0.238939	TEDC2
ENSG00000196151.11	-1.5778	-1.81399	4.09416	11.9629	0.00252511	0.245022	WDSUB1
ENSG00000131788.16	-1.71903	-0.859297	4.33653	11.9585	0.00253074	0.245022	PIAS3
ENSG00000182107.7	7.43438	7.61055	-0.836906	11.9277	0.00256995	0.246364	TMEM30B
ENSG00000260563.3	5.11952	5.51027	-0.704077	11.925	0.00257353	0.246364	AC132872.1
ENSG00000161638.11	-2.5033	-0.617316	5.39603	11.9092	0.00259387	0.246925	ITGA5
ENSG00000135503.13	-1.61643	-5.59227	-0.895168	11.8939	0.00261375	0.247435	ACVR1B
ENSG00000123975.5	1.11296	-0.361145	5.60384	11.8558	0.00266408	0.249658	CKS2
ENSG00000038427.16	-3.64992	-6.45694	-0.410438	11.854	0.00266653	0.249658	VCAN
ENSG00000278249.1	-6.413	0.855301	-1.23576	11.8235	0.00270741	0.2521	SCARNA2
ENSG00000088325.16	1.6518	-0.630516	4.36244	11.7993	0.00274034	0.252816	TPX2
ENSG00000205758.12	-0.650973	-1.01256	5.2064	11.7961	0.00274478	0.252816	CRYZL1
ENSG00000273891.1	3.38513	3.76025	0.974964	11.7781	0.00276955	0.253726	AL731566.1
ENSG00000235101.1	1.05393	-5.8924	-1.75316	11.7616	0.00279259	0.253886	SETP9
ENSG00000256223.6	-2.39393	0.450598	2.18528	11.7555	0.00280109	0.253886	ZNF10
ENSG00000012779.11	-2.30595	-6.08475	1.8286	11.6428	0.00296348	0.267183	ALOX5
ENSG00000119681.12	5.34467	4.98588	-0.884757	11.6026	0.00302368	0.270603	LTBP2
ENSG00000283537.2	-2.06063	-3.09098	1.5911	11.5963	0.00303316	0.270603	AC073264.3
ENSG00000256377.6	1.78819	-4.9261	-2.11	11.5779	0.00306115	0.271677	AC009509.1
ENSG00000198932.13	4.71358	4.86445	0.589108	11.5347	0.00312797	0.275363	GPRASP1
ENSG00000108821.14	-4.52193	-2.96201	0.482608	11.5303	0.003135	0.275363	COL1A1
ENSG00000204634.12	-3.99329	-4.24375	1.4429	11.484	0.00320833	0.27996	TBC1D8
ENSG00000009830.12	3.78927	3.4403	0.777544	11.4717	0.00322821	0.27996	POMT2
ENSG00000105991.10	8.17157	6.45507	-0.923658	11.4595	0.00324785	0.27996	HOXA1
ENSG00000089060.11	-2.11385	-1.15093	3.52473	11.4563	0.00325305	0.27996	SLC8B1
ENSG00000288025.1	4.0731	6.15578	-1.15047	11.4445	0.00327242	0.280211
ENSG00000083720.13	0.883365	-0.486128	5.18988	11.386	0.00336945	0.285865	OXCT1
ENSG00000170627.11	-0.0448143	3.27562	2.60163	11.3845	0.003372	0.285865	GTSF1
ENSG00000205221.12	5.25844	5.39762	0.287639	11.3649	0.00340512	0.287244	VIT
ENSG00000141337.12	-1.70318	-1.42095	4.5949	11.3513	0.00342848	0.28779	ARSG
ENSG00000278997.1	6.34896	7.24945	-1.3691	11.3164	0.00348875	0.291413	AL662907.1
ENSG00000135148.12	-0.869112	-1.31093	5.82948	11.2897	0.00353559	0.29254	TRAFD1
ENSG00000102225.16	-1.16374	-2.07578	3.7455	11.2782	0.00355615	0.29254	CDK16
ENSG00000165914.15	-3.55855	-4.12943	-0.0172162	11.2744	0.00356287	0.29254	TTC7B
ENSG00000273210.1	-1.58675	-6.51364	-0.0514669	11.2535	0.00360027	0.29254	AP001437.1
ENSG00000285825.2	7.28214	4.58876	-1.83824	11.2525	0.00360201	0.29254
ENSG00000134107.5	-0.943135	-0.676757	8.5173	11.2507	0.00360525	0.29254	BHLHE40
ENSG00000203760.9	2.39483	-0.298285	3.77543	11.2241	0.00365351	0.295051	CENPW
ENSG00000006625.18	0.569273	-1.10552	5.15019	11.2064	0.00368604	0.296274	GGCT
ENSG00000171848.15	1.93593	-1.92593	6.83545	11.1946	0.00370778	0.296622	RRM2
ENSG00000172575.12	0.555425	0.999998	6.38088	11.1596	0.00377325	0.300449	RASGRP1
ENSG00000164611.13	0.792856	-0.763951	6.08126	11.1475	0.00379626	0.300876	PTTG1
ENSG00000286088.1	5.85719	8.82039	-0.29207	11.1334	0.00382301	0.301593
ENSG00000204131.9	-2.40474	-0.708922	5.76523	11.0948	0.0038976	0.304013	NHSL2
ENSG00000239791.2	-4.02213	-4.72532	-1.26961	11.0858	0.00391508	0.304013	AC002310.2
ENSG00000155792.10	4.31843	2.42148	0.0503266	11.0816	0.00392343	0.304013	DEPTOR
ENSG00000136938.9	1.21767	0.443081	6.41157	11.0799	0.00392679	0.304013	ANP32B
ENSG00000265303.1	6.97049	6.78943	-1.4105	11.0672	0.00395181	0.304013	AC099850.2
ENSG00000175265.17	-1.39427	-0.51386	6.54359	11.0626	0.00396074	0.304013	GOLGA8A
ENSG00000232098.3	3.46664	3.2693	-1.07676	11.0328	0.00402024	0.307197	AC012313.1
ENSG00000121594.12	8.12597	6.61604	-0.910433	11.0175	0.00405109	0.307791	CD80
ENSG00000128016.7	-0.983721	-0.536297	10.0797	11.0111	0.00406414	0.307791	ZFP36
ENSG00000182578.14	-3.12129	-4.13981	2.86819	10.9842	0.0041191	0.310573	CSF1R
ENSG00000180530.11	-2.51302	-3.93352	2.3608	10.8879	0.00432242	0.324467	NRIP1
ENSG00000175183.10	1.88008	4.22557	0.504738	10.8541	0.00439599	0.327255	CSRP2
ENSG00000163808.17	3.68506	-1.20903	2.80529	10.8532	0.00439796	0.327255	KIF15
ENSG00000113048.17	0.815692	-0.496079	5.42983	10.8343	0.00443969	0.328923	MRPS27
ENSG00000081138.14	5.93695	6.66079	-1.79942	10.8117	0.00449033	0.330793	CDH7
ENSG00000204219.11	6.93344	4.21616	0.315973	10.7921	0.00453451	0.330793	TCEA3
ENSG00000151725.12	1.65587	-0.558366	5.35866	10.7912	0.00453651	0.330793	CENPU
ENSG00000228486.10	3.74839	4.16314	-0.874637	10.7885	0.00454258	0.330793	C2orf92
ENSG00000271699.5	-5.07488	-0.960896	0.56108	10.7721	0.00457993	0.331826	SNX29P2
ENSG00000132004.13	-0.607356	-2.23829	2.17172	10.7541	0.00462136	0.331826	FBXW9
ENSG00000260075.1	0.197398	-1.36455	4.80484	10.7287	0.0046806	0.331826	NSFP1
ENSG00000242094.1	0.928623	3.7848	1.13402	10.7084	0.00472828	0.331826	FOXP1-IT1
ENSG00000213213.14	-7.67764	-2.34693	-1.19644	10.6911	0.00476926	0.331826	CCDC183
ENSG00000239672.8	1.22013	-0.13594	6.21663	10.6825	0.00478985	0.331826	NME1
ENSG00000146859.6	-0.00873518	-1.72598	3.15887	10.6688	0.00482282	0.331826	TMEM140
ENSG00000116985.12	2.20863	5.05252	-1.32715	10.6635	0.00483561	0.331826	BMP8B
ENSG00000174600.14	-6.94524	0.120825	0.530013	10.6634	0.00483572	0.331826	CMKLR1
ENSG00000258984.5	-1.2766	-6.06194	-0.0898806	10.6596	0.00484511	0.331826	UBE2F-SCLY
ENSG00000124762.14	-1.44893	-0.95979	4.86739	10.6558	0.00485431	0.331826	CDKN1A
ENSG00000178460.18	4.03377	4.50515	0.00763435	10.6556	0.00485484	0.331826	MCMDC2
ENSG00000186523.14	3.28971	-1.51746	-0.5324	10.6553	0.00485554	0.331826	FAM86B1
ENSG00000254995.4	-3.01962	-2.86516	1.49916	10.6547	0.00485697	0.331826	STX16-NPEPL1
ENSG00000066827.16	1.39893	3.53544	0.725692	10.647	0.00487558	0.331826	ZFAT
ENSG00000197381.16	-1.91642	-1.53216	3.53089	10.6361	0.00490229	0.331826	ADARB1
ENSG00000166164.16	1.30548	0.770775	7.33113	10.6358	0.00490302	0.331826	BRD7
ENSG00000280153.1	5.53481	8.04505	-0.957186	10.6219	0.00493726	0.331826	AC133065.3
ENSG00000166803.14	2.66154	-1.04437	4.88576	10.6167	0.00494998	0.331826	PCLAF
ENSG00000211786.3	-9.13538	0.11997	0.882029	10.6084	0.00497077	0.331826	TRAV8-2
ENSG00000133328.4	-3.58153	-2.02718	1.18373	10.6027	0.0049849	0.331826	HRASLS2
ENSG00000280164.1	-0.685017	-6.41779	-1.96724	10.5944	0.00500567	0.331826	CU638689.5
ENSG00000260966.1	-8.16259	-0.247817	-0.21973	10.5936	0.00500757	0.331826	AP001486.2
ENSG00000228889.7	3.08271	2.03992	0.534163	10.587	0.00502413	0.331826	UBAC2-AS1
ENSG00000184949.16	-0.739262	-6.77969	-1.70028	10.5415	0.00513967	0.338147	FAM227A
ENSG00000204103.4	-3.03894	-4.03409	3.92155	10.5231	0.00518723	0.339963	MAFB
ENSG00000255234.6	-2.96745	-4.47904	-1.24168	10.4915	0.00526983	0.342863	AP000446.1
ENSG00000124574.15	-1.68848	-0.84958	4.08293	10.4908	0.00527172	0.342863	ABCC10
ENSG00000164649.20	1.15449	-0.67216	5.15346	10.4642	0.00534223	0.344387	CDCA7L
ENSG00000234667.2	6.6472	2.97414	-1.13092	10.4581	0.00535865	0.344387	ACTBP13
ENSG00000271811.1	5.92265	3.08512	-1.64302	10.4548	0.00536756	0.344387	Z97200.1
ENSG00000118515.11	-1.81272	-1.66075	5.46125	10.4509	0.00537791	0.344387	SGK1
ENSG00000178999.13	2.44466	-2.14021	3.36515	10.4278	0.00544033	0.344387	AURKB
ENSG00000047056.16	-1.05865	-0.775435	5.45512	10.4271	0.00544228	0.344387	WDR37
ENSG00000279598.1	1.78768	4.43886	-0.0042911	10.4223	0.00545553	0.344387	AC009948.5
ENSG00000125384.7	-1.60822	-0.73103	6.389	10.4218	0.00545684	0.344387	PTGER2
ENSG00000137804.14	1.8002	-0.63337	6.29131	10.3887	0.00554789	0.347767	NUSAP1
ENSG00000155657.27	-0.0145102	1.67991	4.99893	10.3875	0.00555121	0.347767	TTN
ENSG00000136870.10	4.15535	3.92631	0.143147	10.3589	0.00563115	0.351483	ZNF189
ENSG00000174171.6	-2.09054	0.41785	3.38854	10.3348	0.00569934	0.352773	AC020659.1
ENSG00000211677.2	5.65989	8.48553	-0.593861	10.3259	0.00572474	0.352773	IGLC2
ENSG00000254721.1	-4.05935	-1.04377	-0.751625	10.3205	0.00574012	0.352773	AP000879.1
ENSG00000215878.3	5.69212	6.38589	-1.99545	10.3145	0.0057576	0.352773	MARCKSL1P2
ENSG00000127337.7	0.439921	-1.05358	5.23026	10.3068	0.0057796	0.352773	YEATS4
ENSG00000126822.17	-3.75991	-0.577493	3.43589	10.2998	0.00579991	0.352773	PLEKHG3
ENSG00000112137.18	-3.70194	-4.1594	1.31688	10.2944	0.00581574	0.352773	PHACTR1
ENSG00000111206.13	2.92701	0.0762269	2.5735	10.2906	0.00582662	0.352773	FOXM1
ENSG00000158286.13	1.24769	5.05366	-0.895589	10.2867	0.00583815	0.352773	RNF207
ENSG00000145416.13	-5.41772	-4.70056	2.00619	10.2783	0.00586266	0.353003	2021-03-01
ENSG00000279801.1	4.13601	4.18015	-1.20974	10.2632	0.00590717	0.35443	AC111170.3
ENSG00000137269.15	3.57793	6.44112	-0.968354	10.2485	0.00595058	0.355782	LRRC1
ENSG00000114450.11	1.26444	-1.29046	2.47618	10.2369	0.00598524	0.355907	GNB4
ENSG00000130270.16	4.31619	4.38191	0.455948	10.2338	0.00599444	0.355907	ATP8B3
ENSG00000106823.12	2.02683	4.83741	-0.475829	10.2087	0.00607039	0.359165	ECM2
ENSG00000273335.1	5.8651	6.22388	-2.03212	10.188	0.00613345	0.36164	AP005432.2
ENSG00000157827.20	-4.12977	-1.668	0.297072	10.1579	0.00622631	0.365849	FMNL2
ENSG00000134253.10	1.82212	-5.10388	-1.96576	10.1378	0.00628925	0.366294	TRIM45
ENSG00000164104.12	0.950598	-0.0522226	10.3769	10.1321	0.00630722	0.366294	HMGB2
ENSG00000237772.2	-0.265692	-7.14961	-1.2663	10.131	0.00631086	0.366294	AC092620.1
ENSG00000141458.13	-1.20516	-0.631222	6.42661	10.1281	0.00631987	0.366294	NPC1
ENSG00000203734.12	-5.89652	1.71906	-1.15286	10.1098	0.00637799	0.36841	ECT2L
ENSG00000254551.1	1.75234	5.0009	-2.03769	10.0959	0.00642244	0.369724	AP000873.3
ENSG00000139318.8	-1.61748	-1.14905	5.65494	10.0842	0.00646028	0.369818	DUSP6
ENSG00000181754.7	-3.31814	-3.42963	2.30186	10.0658	0.00651993	0.369818	AMIGO1
ENSG00000163950.13	0.87887	-0.179801	7.27085	10.0658	0.00652002	0.369818	SLBP
ENSG00000277895.1	3.34066	1.41108	0.00929374	10.0642	0.00652511	0.369818	AC135279.3
ENSG00000286482.1	-3.34048	-4.87134	-1.29137	10.0619	0.00653259	0.369818
ENSG00000232133.1	-4.43996	-1.59758	0.940449	10.0464	0.00658355	0.371469	IMPDH1P10
ENSG00000023330.15	-0.288382	-1.12924	4.49176	10.0303	0.00663671	0.373233	ALAS1
ENSG00000280007.1	3.13593	3.60048	0.292404	10.0068	0.00671494	0.37639	AC008079.2
ENSG00000145358.6	7.85339	6.85594	-0.987172	9.99322	0.00676083	0.37772	DDIT4L
ENSG00000134014.17	-0.870773	-1.08069	5.40062	9.97841	0.00681108	0.379284	ELP3
ENSG00000137807.15	2.84024	-1.02223	3.49904	9.96136	0.0068694	0.380258	KIF23
ENSG00000221817.10	-2.29785	-1.10659	3.0798	9.94541	0.00692439	0.380258	PPP3CB-AS1
ENSG00000211801.3	5.83402	7.21605	-0.123701	9.94393	0.00692952	0.380258	TRAV21
ENSG00000170776.22	-0.923369	-0.460728	8.81609	9.94138	0.00693836	0.380258	AKAP13
ENSG00000161509.14	3.91396	4.71531	-0.335174	9.94087	0.00694015	0.380258	GRIN2C
ENSG00000184434.8	-0.510868	4.43536	-1.47997	9.92282	0.00700306	0.3806	LRRC19
ENSG00000167037.18	-2.4645	-1.76275	2.55888	9.92254	0.00700403	0.3806	SGSM1
ENSG00000085063.17	-1.57625	-0.68246	4.4385	9.91986	0.00701341	0.3806	CD59
ENSG00000145365.11	1.60663	0.36589	4.60303	9.88503	0.00713662	0.386057	TIFA
ENSG00000137486.17	2.06956	2.59688	2.21234	9.86495	0.00720865	0.387898	ARRB1
ENSG00000272356.1	3.81494	3.89483	-0.647402	9.86286	0.00721618	0.387898	AL080317.3
ENSG00000173218.15	-1.75119	-2.26578	3.64496	9.85291	0.00725218	0.388607	VANGL1
ENSG00000167633.18	-4.66863	-1.05832	2.97345	9.84031	0.00729802	0.388721	KIR3DL1
ENSG00000038382.20	-3.54314	-3.83417	0.207295	9.83394	0.00732128	0.388721	TRIO
ENSG00000215421.9	-1.49035	-0.199335	4.49226	9.83354	0.00732274	0.388721	ZNF407
ENSG00000128050.9	2.11461	-0.541024	4.69568	9.81033	0.00740823	0.392038	PAICS
ENSG00000188451.8	4.21851	3.63519	-0.574657	9.79622	0.00746066	0.39359	SRP72P2
ENSG00000280287.1	4.22451	4.67978	-0.416384	9.7728	0.00754857	0.396999	AC131212.3
ENSG00000174429.4	-1.44504	3.2871	-1.13024	9.74011	0.00767293	0.401137	ABRA
ENSG00000168918.14	-0.970747	-0.275781	6.87941	9.73975	0.00767433	0.401137	INPP5D
ENSG00000213793.5	-0.227935	3.38964	-0.469547	9.72815	0.00771895	0.402235	ZNF888
ENSG00000163794.6	3.8229	3.80038	-0.835016	9.72153	0.00774456	0.402339	UCN
ENSG00000183784.7	-1.91034	-1.45564	3.34845	9.71121	0.00778463	0.403192	C9orf66
ENSG00000097021.19	1.17443	-0.683779	6.77061	9.68322	0.00789432	0.407634	ACOT7
ENSG00000112419.14	0.792128	0.871489	5.45505	9.66513	0.00796606	0.410096	PHACTR2
ENSG00000203811.1	3.67708	-2.04247	-0.118908	9.64655	0.0080404	0.410667	HIST2H3C
ENSG00000115233.12	0.315893	-0.627719	6.24579	9.64315	0.00805411	0.410667	PSMD14
ENSG00000095739.11	5.37239	5.67104	-0.067641	9.63206	0.00809888	0.410667	BAMBI
ENSG00000144354.14	1.7441	-0.514632	5.78329	9.63	0.00810724	0.410667	CDCA7
ENSG00000102098.19	-1.75205	-8.41199	-0.51662	9.62994	0.00810746	0.410667	SCML2
ENSG00000227258.6	7.93937	6.01957	-1.17345	9.62642	0.00812176	0.410667	SMIM2-AS1
ENSG00000175305.17	1.34875	-1.85611	3.36766	9.57797	0.00832092	0.418785	CCNE2
ENSG00000184378.3	6.23516	5.77127	-0.799129	9.57543	0.00833147	0.418785	ACTRT3
ENSG00000196139.14	-3.5562	-1.84688	3.58289	9.56285	0.00838404	0.420155	AKR1C3
ENSG00000143228.13	2.85239	0.570616	3.4973	9.55714	0.00840803	0.420155	NUF2
ENSG00000179038.8	2.38581	3.61622	-0.170309	9.54079	0.00847702	0.422364	AP001885.1
ENSG00000082805.20	-0.430663	0.856448	4.36691	9.52345	0.00855083	0.42363	ERC1
ENSG00000170004.17	1.10693	1.28626	5.59897	9.52267	0.00855418	0.42363	CHD3
ENSG00000163297.17	-2.31255	-0.881259	4.3315	9.51734	0.00857702	0.42363	ANTXR2
ENSG00000287910.1	-7.65821	-2.71361	-1.28116	9.49939	0.00865436	0.425132
ENSG00000100162.15	2.37802	-0.425614	4.68769	9.4913	0.00868943	0.425132	CENPM
ENSG00000159399.10	-0.195398	-4.58303	0.35396	9.48465	0.00871837	0.425132	HK2
ENSG00000133740.11	2.3609	1.61705	1.76996	9.47563	0.00875775	0.425132	E2F5
ENSG00000214021.16	-1.53205	0.0298314	5.38341	9.47284	0.00877	0.425132	TTLL3
ENSG00000272129.1	7.19977	6.75668	-1.33093	9.4683	0.00878991	0.425132	AL359715.3
ENSG00000288542.1	-1.58049	-1.0861	4.92333	9.46792	0.0087916	0.425132
ENSG00000111247.14	3.00554	-0.350016	3.78268	9.46441	0.00880702	0.425132	RAD51AP1
ENSG00000160447.7	4.23824	4.46523	-0.728604	9.44262	0.00890352	0.425466	PKN3
ENSG00000109743.11	-1.90088	-7.31287	-1.49167	9.44129	0.00890941	0.425466	BST1
ENSG00000211714.3	6.70686	5.87506	7.28399	9.44084	0.00891145	0.425466	TRBV7-3
ENSG00000178445.10	-3.83497	-3.18577	0.960333	9.44031	0.00891382	0.425466	GLDC
ENSG00000067177.15	-0.050929	-6.12006	-0.682702	9.41816	0.00901305	0.429001	PHKA1
ENSG00000211694.2	-1.51984	-4.53301	5.46014	9.39948	0.00909764	0.431376	TRGV10
ENSG00000159788.19	-2.39104	-2.71378	1.57847	9.39598	0.00911358	0.431376	RGS12
ENSG00000162894.12	-0.699455	0.409438	6.61637	9.38544	0.00916173	0.431746	FCMR
ENSG00000132359.15	-1.03197	-0.273508	5.4761	9.37993	0.009187	0.431746	RAP1GAP2
ENSG00000196781.16	-5.31192	-4.44509	1.489	9.37767	0.0091974	0.431746	TLE1
ENSG00000101439.9	-3.0644	-2.82392	5.10399	9.36421	0.0092595	0.431789	CST3
ENSG00000126243.9	2.98246	4.57415	-0.83186	9.36356	0.00926251	0.431789	LRFN3
ENSG00000105948.13	3.61633	0.6325	0.0943561	9.36033	0.0092775	0.431789	TTC26
ENSG00000260536.1	5.80684	5.90366	-2.19204	9.35555	0.00929968	0.431789	AL035071.2
ENSG00000173457.11	1.34135	0.12205	4.78614	9.32957	0.00942129	0.436247	PPP1R14B
ENSG00000196218.13	-2.78986	-1.89063	2.18728	9.30477	0.00953881	0.440491	RYR1
ENSG00000175164.15	-2.14423	-8.62818	1.05533	9.28181	0.00964896	0.444374	ABO
ENSG00000183723.13	7.20295	7.40637	-1.0349	9.27151	0.0096988	0.445465	CMTM4
ENSG00000205084.11	-2.31919	2.26348	-0.87598	9.26203	0.00974488	0.445859	TMEM231
ENSG00000214026.11	0.609943	-0.834983	4.93964	9.25898	0.00975972	0.445859	MRPL23
ENSG00000134352.20	-1.44321	-0.960127	6.30928	9.25243	0.00979177	0.446128	IL6ST
ENSG00000206560.11	-1.48315	-0.23401	5.21132	9.23712	0.00986701	0.447832	ANKRD28
ENSG00000284954.1	5.98941	6.12843	-2.04056	9.23413	0.00988175	0.447832	AL662884.3
ENSG00000214534.5	6.88392	8.24961	-0.60294	9.22589	0.00992256	0.448332	ZNF705E
ENSG00000136824.19	1.31635	-0.401459	5.14836	9.22129	0.00994539	0.448332	SMC2
ENSG00000099901.17	1.10264	-0.0255757	7.27329	9.21287	0.00998736	0.449036	RANBP1
ENSG00000211764.1	6.71728	5.41286	1.27135	9.20104	0.0100466	0.449877	TRBJ2-1
ENSG00000167216.17	6.11671	6.62815	-1.77436	9.1986	0.0100589	0.449877	KATNAL2
ENSG00000111716.14	0.839426	-0.228849	9.15989	9.14617	0.010326	0.460617	LDHB
ENSG00000188277.10	6.25407	6.96447	-1.54751	9.13211	0.0103989	0.462656	C15orf62
ENSG00000204282.4	-2.50719	-0.470155	3.27624	9.12109	0.0104563	0.463337	TNRC6C-AS1
ENSG00000124743.6	6.59164	6.12299	-1.84077	9.11875	0.0104686	0.463337	KLHL31
ENSG00000186350.12	-2.02409	-0.276483	3.6393	9.11197	0.0105042	0.463707	RXRA
ENSG00000164944.12	-1.07999	-0.491456	5.7088	9.08174	0.0106641	0.469552	VIRMA
ENSG00000286522.2	1.42896	-3.81019	1.69639	9.07378	0.0107066	0.469814
ENSG00000234694.1	6.34466	5.48687	-2.14965	9.07032	0.0107252	0.469814	AL139289.2
ENSG00000131845.15	3.30638	4.26564	0.70734	9.05665	0.0107987	0.471822	ZNF304
ENSG00000138614.15	-0.441119	-1.06695	6.06555	9.04701	0.0108509	0.47289	INTS14
ENSG00000261371.6	1.56101	0.450744	5.90343	9.03647	0.0109083	0.474112	PECAM1
ENSG00000272892.1	4.56942	2.47191	-1.30062	9.03164	0.0109346	0.474112	AL133551.1
ENSG00000233776.5	7.01596	5.26348	-1.88053	9.01879	0.0110051	0.474137	LINC01251
ENSG00000125144.14	4.41286	2.45171	1.2244	9.01718	0.011014	0.474137	MT1G
ENSG00000167034.10	3.60298	1.4912	-0.616413	9.01554	0.011023	0.474137	NKX3-1
ENSG00000241458.1	-2.67336	-3.14434	-0.102999	9.01129	0.0110465	0.474137	RPL7P19
ENSG00000255062.1	4.14479	2.67556	-1.42023	9.00107	0.0111031	0.475368	AP001318.2
ENSG00000223864.1	-3.85149	-3.73824	-0.211836	8.99014	0.0111639	0.476774	NPM1P19
ENSG00000176155.19	-1.31511	-1.40193	4.66797	8.96704	0.0112936	0.481108	CCDC57
ENSG00000235527.7	-1.86134	-1.54213	3.78091	8.95515	0.0113609	0.481142	HIPK1-AS1
ENSG00000108771.13	-2.05852	-0.602998	3.32176	8.94726	0.0114059	0.481142	DHX58
ENSG00000169314.15	4.39327	2.28583	-1.77591	8.94294	0.0114305	0.481142	C22orf15
ENSG00000225928.2	-5.41595	1.24997	-1.82422	8.93752	0.0114615	0.481142	CACYBPP1
ENSG00000125731.13	-2.36137	-1.45838	2.91686	8.93324	0.011486	0.481142	SH2D3A
ENSG00000279951.1	-6.03848	-4.15818	-1.18039	8.93281	0.0114886	0.481142	AL138688.2
ENSG00000270103.3	-5.5906	0.75588	-1.94577	8.9322	0.0114921	0.481142	AL360012.1
ENSG00000088836.14	1.39111	4.18934	-2.14535	8.92714	0.0115212	0.481178	SLC4A11
ENSG00000142319.18	7.76165	6.46449	-1.15851	8.90113	0.011672	0.486284	SLC6A3
ENSG00000167264.18	-0.184645	-1.13091	4.48767	8.88781	0.01175	0.48834	DUS2
ENSG00000196189.13	-3.0874	-3.20968	2.65239	8.87796	0.011808	0.489558	SEMA4A
ENSG00000177200.17	-0.963435	-0.503844	6.98666	8.86953	0.0118579	0.490099	CHD9
ENSG00000229582.3	6.92762	6.21527	-1.65804	8.85712	0.0119317	0.490099	AL358074.1
ENSG00000057657.17	-1.03942	-0.599892	7.05925	8.85639	0.011936	0.490099	PRDM1
ENSG00000054654.19	-0.811534	-0.0603311	10.0686	8.85638	0.0119361	0.490099	SYNE2
ENSG00000281021.1	1.20828	2.71067	-1.33502	8.85116	0.0119673	0.490198	AL078581.3
ENSG00000141934.10	2.4305	-2.14328	-0.708813	8.84071	0.0120299	0.491583	PLPP2
ENSG00000185278.15	-0.284044	1.02154	3.47753	8.82715	0.0121118	0.492727	ZBTB37
ENSG00000261087.1	6.18	6.15174	-1.97699	8.8265	0.0121158	0.492727	AP003469.4
ENSG00000135334.9	-0.568839	-0.763239	6.93837	8.8108	0.0122112	0.49365	AKIRIN2
ENSG00000122952.17	2.52293	-0.789087	5.28851	8.81072	0.0122117	0.49365	ZWINT
ENSG00000283341.2	7.54342	5.96129	-1.42437	8.80141	0.0122687	0.49365	AC068205.2
ENSG00000229456.1	-2.63917	-2.24316	0.919583	8.79912	0.0122828	0.49365	RLIMP1
ENSG00000168913.7	-2.21419	-5.07888	-0.48985	8.79903	0.0122833	0.49365	ENHO
ENSG00000156261.13	0.380093	-0.522493	7.40461	8.78515	0.0123689	0.494299	CCT8
ENSG00000134215.16	-1.69921	0.14338	5.11921	8.78267	0.0123842	0.494299	VAV3
ENSG00000175279.22	1.83842	0.0503381	2.85816	8.78176	0.0123898	0.494299	CENPS
ENSG00000188290.11	-3.50389	-2.68664	1.50788	8.77762	0.0124155	0.494299	HES4
ENSG00000104341.17	-1.70698	-4.85616	-0.825639	8.76792	0.0124759	0.494757	LAPTM4B
ENSG00000164056.11	-1.6648	-3.529	1.94026	8.7662	0.0124866	0.494757	SPRY1
ENSG00000174326.14	-3.50407	-1.84142	0.0382046	8.7618	0.0125141	0.494757	SLC16A11
ENSG00000145685.14	-4.36293	-0.607712	0.493763	8.74421	0.0126247	0.497973	LHFPL2
ENSG00000215301.11	-0.925911	-0.523975	9.73222	8.72722	0.0127323	0.501061	DDX3X
ENSG00000253200.1	-2.75922	-1.78975	2.62623	8.71527	0.0128087	0.502175	AC037459.3
ENSG00000174718.12	-1.09749	-0.235145	8.6185	8.70711	0.012861	0.502175	KIAA1551
ENSG00000224905.7	4.13863	1.54348	-0.999931	8.70675	0.0128633	0.502175	AP001347.1
ENSG00000131042.14	-3.33749	-4.87525	3.28791	8.70292	0.012888	0.502175	LILRB2
ENSG00000123485.12	2.05347	-3.50028	3.47016	8.699	0.0129133	0.502175	HJURP
ENSG00000111665.11	3.80501	1.05362	1.83305	8.69363	0.012948	0.502175	CDCA3
ENSG00000259781.1	0.744013	-0.287332	6.62604	8.6907	0.012967	0.502175	HMGB1P6
ENSG00000275342.5	-6.53426	-3.56715	0.00659214	8.67945	0.0130401	0.502945	PRAG1
ENSG00000204439.4	-1.93134	-1.57813	3.51138	8.6782	0.0130483	0.502945	C6orf47
ENSG00000249077.1	-6.64228	-0.297027	-1.5639	8.67405	0.0130754	0.502945	AL158068.1
ENSG00000267645.5	-0.176813	-1.30975	4.6007	8.66581	0.0131294	0.503883	AC105052.3
ENSG00000135905.19	-0.799788	-0.383707	7.06567	8.65509	0.0131999	0.505394	DOCK10
ENSG00000129167.9	1.13306	3.03841	-0.515949	8.65083	0.013228	0.505394	TPH1
ENSG00000287665.1	-1.66603	-3.07739	0.972962	8.64494	0.0132671	0.505751
ENSG00000211746.3	9.65991	8.30348	2.04004	8.63762	0.0133157	0.506473	TRBV19
ENSG00000213551.7	0.89233	-0.282557	6.90794	8.63082	0.013361	0.507065	DNAJC9
ENSG00000124181.14	-1.66038	-0.899927	3.72603	8.61596	0.0134607	0.509224	PLCG1
ENSG00000236481.1	-3.99741	-2.97176	0.451188	8.61344	0.0134777	0.509224	LINC02195
ENSG00000260439.1	-7.07244	-2.55023	-1.71363	8.59919	0.013574	0.510772	LMF1-AS1
ENSG00000121578.13	-1.20835	-0.978813	5.4796	8.59852	0.0135786	0.510772	B4GALT4
ENSG00000228000.1	-7.78214	-1.03586	-0.848945	8.58206	0.0136908	0.5127	RPL7AP65
ENSG00000170365.10	3.12515	5.9315	1.54859	8.57975	0.0137067	0.5127	SMAD1
ENSG00000168461.13	-0.927468	-4.55604	1.84103	8.57778	0.0137202	0.5127	RAB31
ENSG00000238122.1	8.05423	5.01215	-1.25763	8.55908	0.013849	0.512774	AL359258.1
ENSG00000186088.16	-0.954629	-0.0402873	5.70839	8.55363	0.0138869	0.512774	GSAP
ENSG00000188389.11	-2.20724	-0.951332	4.15858	8.54831	0.0139238	0.512774	PDCD1
ENSG00000261716.2	2.06333	0.47206	1.38277	8.54689	0.0139337	0.512774	AC239868.1
ENSG00000139990.18	-1.05311	-0.67812	7.25087	8.54551	0.0139433	0.512774	DCAF5
ENSG00000151474.23	-4.20199	-2.08097	0.438638	8.54337	0.0139583	0.512774	FRMD4A
ENSG00000179091.5	0.761009	0.0994025	7.41734	8.54116	0.0139737	0.512774	CYC1
ENSG00000090612.22	-1.12513	-0.871463	4.55588	8.53757	0.0139988	0.512774	ZNF268
ENSG00000164597.14	-1.1993	-0.854697	5.07237	8.53418	0.0140225	0.512774	COG5
ENSG00000249307.7	6.48117	5.84757	-1.97682	8.53411	0.014023	0.512774	LINC01088
ENSG00000002549.12	-0.00228641	-0.732019	7.06518	8.51891	0.01413	0.515579	LAP3
ENSG00000232036.2	-5.24021	1.70784	-1.69915	8.51283	0.014173	0.515856	AL078645.2
ENSG00000110324.11	-1.50332	-0.626454	8.00289	8.50929	0.0141982	0.515856	IL10RA
ENSG00000122477.13	1.68052	3.44473	0.0408186	8.50455	0.0142319	0.51598	LRRC39
ENSG00000234937.1	5.51649	6.28221	-2.09419	8.49779	0.01428	0.516626	AL139128.1
ENSG00000198901.14	1.62392	0.301586	4.931	8.48343	0.0143829	0.519248	PRC1
ENSG00000288208.1	-8.27862	-3.10909	-0.779782	8.46476	0.0145178	0.523008
ENSG00000126091.21	2.63708	3.5817	1.81009	8.45449	0.0145925	0.524591	ST3GAL3
ENSG00000211706.2	-8.55363	-3.6619	-0.558509	8.44751	0.0146435	0.524687	TRBV6-1
ENSG00000166676.17	2.33385	0.93581	1.20688	8.44348	0.0146731	0.524687	TVP23A
ENSG00000116539.13	-0.919747	-0.336422	7.44874	8.44151	0.0146875	0.524687	ASH1L
ENSG00000211734.3	-4.1604	2.46139	6.74855	8.42345	0.0148208	0.528146	TRBV5-1
ENSG00000211804.3	-5.03519	-5.20792	2.28677	8.41926	0.0148518	0.528146	TRDV1
ENSG00000101407.13	-1.23878	-1.2036	4.77151	8.41583	0.0148774	0.528146	TTI1
ENSG00000277775.2	5.67033	2.57925	-0.296152	8.4039	0.0149663	0.528281	HIST1H3F
ENSG00000171574.18	-2.16171	-2.17076	2.0474	8.40273	0.0149751	0.528281	ZNF584
ENSG00000123384.14	-4.23872	-4.29554	1.39389	8.39888	0.015004	0.528281	LRP1
ENSG00000081189.16	-3.08679	-3.58443	0.940614	8.39872	0.0150052	0.528281	MEF2C
ENSG00000273888.1	5.22326	4.90509	-0.861306	8.37698	0.0151692	0.532954	FRMD6-AS1
ENSG00000198369.10	3.88931	2.26819	-1.0596	8.36324	0.0152737	0.535067	SPRED2
ENSG00000211899.10	7.00671	8.61084	-0.322892	8.36083	0.0152921	0.535067	IGHM
ENSG00000224478.3	1.60905	-5.23938	-1.97756	8.35415	0.0153434	0.535744	AL356417.1
ENSG00000162073.14	-0.168308	-2.95297	3.02984	8.34566	0.0154086	0.535744	PAQR4
ENSG00000236779.1	5.70978	6.59187	-1.8791	8.34248	0.0154331	0.535744	AL512306.1
ENSG00000100731.16	-0.80092	0.13672	6.21345	8.34195	0.0154372	0.535744	PCNX1
ENSG00000231416.1	4.14626	3.91443	-2.05004	8.33365	0.0155014	0.536	AL358472.1
ENSG00000155849.15	-0.976618	-0.527696	6.17255	8.3244	0.0155733	0.536	ELMO1
ENSG00000234964.4	1.82474	0.292568	3.99932	8.32178	0.0155937	0.536	FABP5P7
ENSG00000152253.9	2.53	-2.46764	3.09256	8.31912	0.0156145	0.536	SPC25
ENSG00000111669.15	0.972625	-0.0549447	8.95903	8.31358	0.0156578	0.536	TPI1
ENSG00000085982.13	0.755105	1.71353	3.43454	8.31199	0.0156702	0.536	USP40
ENSG00000111640.15	0.58524	-0.313591	11.4225	8.31159	0.0156733	0.536	GAPDH
ENSG00000197363.9	-3.37508	-2.43779	1.4317	8.30867	0.0156963	0.536	ZNF517
ENSG00000175899.15	0.633434	2.15155	2.99165	8.30437	0.01573	0.536078	A2M

## Sheet: Supplementary Dataset9
GeneID	logFC.group.T.no. vs repeat	logFC.group.T.One. Vs repeat	logCPM	LR	PValue	FDR	GeneName
ENSG00000140511.12	-1.23686	-7.38371	2.82997	28.5329	6.37038e-07	0.00824416	HAPLN3
ENSG00000203747.12	-2.01115	-0.957434	8.22673	27.6664	9.82442e-07	0.00824416	FCGR3A
ENSG00000259820.1	-1.65504	-10.2428	1.08493	26.2985	1.94695e-06	0.00859324	AC083843.3
ENSG00000166508.18	-1.38865	-1.54777	6.2961	26.1972	2.04808e-06	0.00859324	MCM7
ENSG00000203618.6	3.18287	-8.25588	2.37297	25.6997	2.62655e-06	0.00876322	GP1BB
ENSG00000081059.20	2.09595	1.9874	5.85784	25.3471	3.13289e-06	0.00876322	TCF7
ENSG00000260698.1	8.97731	0	-0.0894274	24.5626	4.6377e-06	0.0106602	AL591848.3
ENSG00000273749.5	-0.860619	-5.57844	3.04095	24.3798	5.08142e-06	0.0106602	CYFIP1
ENSG00000119280.17	4.21248	-1.63858	0.588386	23.7326	7.02308e-06	0.0130965	C1orf198
ENSG00000259948.2	5.6131	1.32498	-1.52999	22.5675	1.25759e-05	0.0211062	AC124068.1
ENSG00000272732.1	7.52087	0	-1.37655	22.0657	1.61619e-05	0.0237444	AC004982.1
ENSG00000198796.7	0.907116	-8.76423	0.97523	21.9672	1.69775e-05	0.0237444	ALPK2
ENSG00000117632.23	-1.80714	-1.92687	7.55399	21.7065	1.9342e-05	0.0245898	STMN1
ENSG00000185339.9	-3.76924	-12.246	2.64256	21.2882	2.38413e-05	0.0245898	TCN2
ENSG00000159189.12	-3.55254	-12.1059	2.52664	21.237	2.44593e-05	0.0245898	C1QC
ENSG00000260034.1	-0.668248	-8.24218	-0.424624	21.2226	2.46359e-05	0.0245898	LCMT1-AS2
ENSG00000288075.1	-0.814055	5.13077	0.414232	21.0353	2.70552e-05	0.0245898
ENSG00000136960.13	-0.396675	-9.79655	1.1686	20.9657	2.80129e-05	0.0245898	ENPP2
ENSG00000112715.24	1.65303	-7.22832	2.4923	20.8889	2.91088e-05	0.0245898	VEGFA
ENSG00000285081.1	6.57047	0	-2.08484	20.8756	2.93032e-05	0.0245898	AC004593.2
ENSG00000104738.18	-2.65669	-2.3576	4.82664	20.58	3.39704e-05	0.0271488	MCM4
ENSG00000113140.11	5.55967	-6.52388	2.9298	20.3978	3.72118e-05	0.0283875	SPARC
ENSG00000180539.8	-1.61167	-8.28566	0.492336	19.8735	4.83634e-05	0.0347693	C9orf139
ENSG00000218313.1	5.88306	-1.55764	-1.42657	19.7494	5.14604e-05	0.0347693	AL139274.1
ENSG00000159339.13	2.51438	-8.55472	2.06485	19.7354	5.18221e-05	0.0347693	PADI4
ENSG00000168268.11	-1.39987	-8.66514	0.903217	19.6581	5.38641e-05	0.0347693	NT5DC2
ENSG00000248810.2	-2.17998	-12.222	2.87753	19.56	5.65721e-05	0.0348078	LINC02432
ENSG00000100302.7	6.25837	0	-2.3019	19.4667	5.92726e-05	0.0348078	RASD2
ENSG00000141447.18	0.944401	-8.50343	0.750837	19.4337	6.0259e-05	0.0348078	OSBPL1A
ENSG00000095794.19	2.50436	1.40821	7.82431	19.3697	6.22198e-05	0.0348078	CREM
ENSG00000165092.13	-1.16076	-11.3214	2.31177	19.2478	6.61305e-05	0.0358022	ALDH1A1
ENSG00000233597.3	8.12845	6.78526	-0.437344	18.6131	9.08296e-05	0.0476373	AC133435.1
ENSG00000101162.4	1.97017	-7.30383	2.2839	18.5341	9.44865e-05	0.0480535	TUBB1
ENSG00000164109.14	-2.22616	-2.02544	4.29659	18.413	0.000100383	0.0486806	MAD2L1
ENSG00000180479.14	5.03445	5.70957	2.95914	18.3905	0.000101521	0.0486806	ZNF571
ENSG00000271789.1	0.876081	-7.7414	-0.0163969	18.311	0.000105637	0.0492473	AL080317.2
ENSG00000230013.2	-1.91567	-9.54077	1.61576	17.9509	0.000126478	0.0573697	AL359182.2
ENSG00000269906.1	5.20567	-1.55544	-1.9366	17.8405	0.000133656	0.0590304	AL606834.1
ENSG00000286681.1	-0.0527623	-7.68961	0.556989	17.7328	0.000141048	0.0606975
ENSG00000173597.9	-3.25597	-6.6793	0.542545	17.6316	0.000148368	0.0622514	SULT1B1
ENSG00000163026.12	5.33673	-2.4977	0.664654	17.4395	0.000163329	0.0668575	WDCP
ENSG00000116096.6	-3.49013	-9.35683	-0.112831	17.2262	0.000181712	0.07034	SPR
ENSG00000128487.16	-0.371327	-5.88241	2.30061	17.2196	0.000182313	0.07034	SPECC1
ENSG00000136689.18	0.544731	-9.53005	2.77535	17.157	0.000188105	0.07034	IL1RN
ENSG00000278997.1	3.28108	-4.41549	-1.1484	17.1423	0.000189499	0.07034	AL662907.1
ENSG00000131724.11	0.589303	-10.064	2.02045	17.1078	0.000192793	0.07034	IL13RA1
ENSG00000169504.15	-0.340093	-10.118	1.50999	16.8205	0.000222573	0.0781541	CLIC4
ENSG00000105370.8	0.24997	-7.41608	-0.700066	16.812	0.000223524	0.0781541	LIM2
ENSG00000158473.8	-0.835356	-11.0975	2.2283	16.6857	0.000238095	0.0794386	CD1D
ENSG00000178222.13	8.14283	5.97757	-0.592771	16.6587	0.000241329	0.0794386	RNF212
ENSG00000085465.13	9.78816	8.8141	1.23709	16.6581	0.000241397	0.0794386	OVGP1
ENSG00000241685.10	-1.03693	-1.44134	5.83527	16.5809	0.000250901	0.0809783	ARPC1A
ENSG00000112782.19	9.41495	9.90155	1.52688	16.4277	0.000270869	0.0857736	CLIC5
ENSG00000251230.6	-1.9681	-11.5834	2.30188	16.3503	0.000281559	0.0858135	MIR3945HG
ENSG00000104918.8	0.795332	-9.22386	1.34203	16.3418	0.000282766	0.0858135	RETN
ENSG00000170264.13	8.93129	9.3817	1.0361	16.2869	0.000290626	0.0858135	FAM161A
ENSG00000161911.11	2.57478	-7.83933	1.41688	16.2813	0.000291448	0.0858135	TREML1
ENSG00000054793.14	9.78321	8.65368	1.18436	16.1918	0.000304779	0.0864727	ATP9A
ENSG00000130844.18	2.5446	1.55269	7.38017	16.178	0.000306901	0.0864727	ZNF331
ENSG00000229391.7	4.48908	3.25703	5.06844	16.1358	0.000313442	0.0864727	HLA-DRB6
ENSG00000137198.10	-0.453894	-8.40138	1.01958	16.1303	0.000314296	0.0864727	GMPR
ENSG00000143226.15	-1.08258	-5.42622	4.50139	16.0167	0.000332673	0.0900525	FCGR2A
ENSG00000120049.20	-3.35033	-8.39605	-0.952191	15.841	0.000363229	0.0967631	KCNIP2
ENSG00000162704.16	-1.20425	-0.840291	8.31515	15.7651	0.000377271	0.0989334	ARPC5
ENSG00000123473.16	-0.708407	-6.54123	0.239307	15.6044	0.000408834	0.105561	STIL
ENSG00000105048.17	0.333102	-9.07614	0.890858	15.3793	0.000457531	0.114834	TNNT1
ENSG00000067141.17	5.57713	6.5975	2.69578	15.3754	0.000458431	0.114834	NEO1
ENSG00000105967.16	-0.399999	-11.1653	2.50723	15.2423	0.000489977	0.119777	TFEC
ENSG00000280169.1	0.953607	-7.21159	-0.450101	15.2323	0.00049244	0.119777	AL136526.1
ENSG00000165480.16	-2.20342	-6.66476	2.08984	15.1212	0.000520565	0.124068	SKA3
ENSG00000125170.11	4.49034	0.0490238	-1.54181	15.0936	0.00052779	0.124068	DOK4
ENSG00000093100.13	10.059	10.3351	2.04099	15.0685	0.000534454	0.124068	AC016026.1
ENSG00000229183.8	-9.97664	-5.45892	0.343004	15.0492	0.000539651	0.124068	PGA4
ENSG00000157456.8	-2.39235	-10.0095	1.97464	14.9772	0.000559412	0.126873	CCNB2
ENSG00000279212.1	-2.92674	-9.58271	0.169855	14.8956	0.000582708	0.130395	AL390961.3
ENSG00000137831.15	-3.83181	-9.69368	1.44034	14.7399	0.000629908	0.138584	UACA
ENSG00000204713.11	0.936463	1.7946	4.8829	14.7212	0.00063582	0.138584	TRIM27
ENSG00000156535.15	1.79037	-7.1134	0.0663159	14.6637	0.00065437	0.140799	CD109
ENSG00000185291.12	1.81637	-6.94649	-0.0685212	14.6191	0.000669113	0.142148	IL3RA
ENSG00000169902.15	1.13526	-4.92479	0.782313	14.5649	0.000687499	0.144229	TPST1
ENSG00000239503.1	1.06735	-7.1742	-0.407282	14.5323	0.000698802	0.14479	MARK2P8
ENSG00000166405.15	2.89554	2.3862	3.81719	14.4452	0.000729896	0.148536	RIC3
ENSG00000254986.7	-2.41355	-0.339261	3.5765	14.4324	0.000734582	0.148536	DPP3
ENSG00000123213.23	-1.77816	-9.01758	1.08744	14.3648	0.000759824	0.151811	NLN
ENSG00000215559.8	-1.11447	3.7622	3.81221	14.2821	0.000791937	0.156366	ANKRD20A11P
ENSG00000196230.13	-1.32552	-1.67244	6.98256	14.2286	0.000813376	0.158101	TUBB
ENSG00000171408.14	-1.83524	-7.99251	-1.04494	14.1938	0.000827663	0.158101	PDE7B
ENSG00000169413.3	-0.408978	-11.3034	2.63881	14.1906	0.000828987	0.158101	RNASE6
ENSG00000196421.8	0.347344	-6.82632	-1.15863	14.1351	0.000852319	0.158922	C20orf204
ENSG00000164733.21	-1.42703	-2.297	7.202	14.0928	0.000870534	0.158922	CTSB
ENSG00000165682.14	1.5319	-8.90018	1.57767	14.0866	0.000873258	0.158922	CLEC1B
ENSG00000260369.2	1.81091	-5.19073	-1.59125	14.0532	0.000887954	0.158922	AC120024.1
ENSG00000149564.12	-0.466898	-9.32656	0.680002	14.0373	0.000895045	0.158922	ESAM
ENSG00000280190.1	8.7306	9.83253	1.23998	14.0361	0.000895553	0.158922	AC027279.4
ENSG00000129007.14	-2.82889	-3.304	2.99604	14.0262	0.000900027	0.158922	CALML4
ENSG00000284690.3	-1.89395	-8.42531	1.20791	14.0062	0.000909047	0.158922	AC079325.2
ENSG00000172005.11	1.03445	-9.0348	1.33014	13.9642	0.000928352	0.160624	MAL
ENSG00000064225.12	-0.179796	-9.50712	1.00424	13.8791	0.000968707	0.165896	ST3GAL6
ENSG00000164116.17	-0.213512	-8.92652	0.430407	13.7193	0.0010493	0.177883	GUCY1A1
ENSG00000217801.10	1.96409	-6.54849	-0.315946	13.6526	0.00108488	0.182075	AL390719.1
ENSG00000182568.17	1.77456	1.08957	6.58529	13.5984	0.00111464	0.185218	SATB1
ENSG00000093134.15	1.19553	-8.80678	1.22702	13.5504	0.00114173	0.185668	VNN3
ENSG00000115163.15	-1.07012	-9.29849	0.384922	13.5201	0.00115919	0.185668	CENPA
ENSG00000125657.5	2.58854	1.73351	4.93863	13.5169	0.00116104	0.185668	TNFSF9
ENSG00000211816.2	-2.39096	-12.4279	3.03247	13.5159	0.0011616	0.185668	TRAV38-1
ENSG00000197969.14	1.16536	1.15262	5.91432	13.4929	0.00117503	0.186043	VPS13A
ENSG00000225630.1	-2.13694	-1.99943	5.38706	13.4094	0.00122515	0.191423	MTND2P28
ENSG00000169981.11	-0.309404	-8.47983	-0.0405816	13.3985	0.00123182	0.191423	ZNF35
ENSG00000287555.1	4.67206	5.18028	2.26842	13.2537	0.00132434	0.20048
ENSG00000105011.9	-2.87343	-3.77326	3.41053	13.2158	0.00134965	0.20048	ASF1B
ENSG00000221923.9	-1.35081	0.60411	3.64324	13.2016	0.00135926	0.20048	ZNF880
ENSG00000274536.7	0.325321	-8.00678	2.60163	13.1947	0.00136397	0.20048	AL034397.3
ENSG00000173614.14	-2.51733	-5.12009	1.30869	13.1719	0.00137964	0.20048	NMNAT1
ENSG00000134222.16	0.831069	-7.83625	0.0428875	13.1668	0.00138314	0.20048	PSRC1
ENSG00000150782.12	-0.975077	-10.1155	1.20708	13.1665	0.00138335	0.20048	IL18
ENSG00000132646.11	-1.49762	-1.57322	6.41154	13.1631	0.00138567	0.20048	PCNA
ENSG00000143493.13	-2.62018	-0.37768	3.89446	13.1051	0.00142646	0.204618	INTS7
ENSG00000270194.1	4.63851	4.38505	1.00582	13.046	0.00146924	0.208968	AC097359.2
ENSG00000211779.3	-3.27823	-8.77389	-0.623139	13.0027	0.00150143	0.210459	TRAV5
ENSG00000227403.2	-0.825813	-6.55843	-0.85163	12.9923	0.00150926	0.210459	LINC01806
ENSG00000169385.3	0.35242	-10.4063	2.19997	12.9816	0.00151734	0.210459	RNASE2
ENSG00000160014.17	-0.702289	-1.13844	6.77174	12.913	0.0015703	0.21602	CALM3
ENSG00000280228.1	0.641011	-9.69737	1.69636	12.8948	0.00158463	0.216219	AC079753.1
ENSG00000275835.5	-0.0178666	-1.39109	4.40068	12.8412	0.00162769	0.219679	TUBGCP5
ENSG00000065911.12	-0.638037	-1.94711	4.82179	12.8259	0.00164019	0.219679	MTHFD2
ENSG00000100297.16	-1.68274	-1.72675	5.7513	12.8149	0.00164926	0.219679	MCM5
ENSG00000075651.16	0.632451	-6.06193	0.58525	12.7629	0.00169264	0.222653	PLD1
ENSG00000283063.1	-0.463907	-9.89309	1.22654	12.7551	0.00169928	0.222653	TRBV6-2
ENSG00000112759.19	-2.05522	-5.92052	2.54799	12.7115	0.00173676	0.222653	SLC29A1
ENSG00000237541.4	4.27236	3.87527	4.784	12.6926	0.00175326	0.222653	HLA-DQA2
ENSG00000152454.4	5.15824	6.19274	1.7708	12.6883	0.00175696	0.222653	ZNF256
ENSG00000261594.4	-5.02136	1.20651	1.0381	12.6727	0.00177072	0.222653	TPBGL
ENSG00000198780.12	2.60308	2.21821	3.81139	12.6711	0.00177217	0.222653	FAM169A
ENSG00000087076.9	8.39948	4.22537	-0.553243	12.6648	0.00177772	0.222653	HSD17B14
ENSG00000120256.11	-1.26807	-8.56847	-0.365308	12.6247	0.00181373	0.22548	LRP11
ENSG00000115318.12	-1.52165	-3.9488	1.21492	12.5986	0.00183757	0.226764	LOXL3
ENSG00000137463.5	-8.17963	-1.53385	-0.799182	12.575	0.00185938	0.227781	MGARP
ENSG00000112029.10	-2.11451	-2.47561	3.95582	12.447	0.00198227	0.241076	FBXO5
ENSG00000169282.17	4.79415	4.41031	1.40366	12.4105	0.00201881	0.243715	KCNAB1
ENSG00000142089.16	-1.95753	-2.33476	7.61171	12.3744	0.00205557	0.243715	IFITM3
ENSG00000230923.2	-3.04063	-7.84003	-1.38172	12.3692	0.00206095	0.243715	LINC00309
ENSG00000105072.9	3.71296	0.745681	-0.692404	12.3518	0.00207893	0.243715	C19orf44
ENSG00000261096.1	-2.18273	-8.35733	-0.802799	12.348	0.00208287	0.243715	AC073476.3
ENSG00000218565.2	-2.30601	-9.01935	1.66569	12.3337	0.00209785	0.243715	AL592429.1
ENSG00000165672.7	-1.43349	-1.37968	6.2065	12.3263	0.00210562	0.243715	PRDX3
ENSG00000271781.1	2.26929	-5.6134	-0.91719	12.3014	0.00213199	0.245076	AC026740.1
ENSG00000276867.1	1.65458	-5.29305	-1.61261	12.2776	0.00215751	0.246323	AC074050.4
ENSG00000285909.1	-2.01951	-5.98062	-1.0987	12.228	0.00221167	0.246369
ENSG00000134571.11	-2.00025	-8.9436	-0.239654	12.2132	0.0022281	0.246369	MYBPC3
ENSG00000160712.13	0.0525034	-7.67441	3.16635	12.2024	0.00224014	0.246369	IL6R
ENSG00000117318.9	-0.483208	-9.0558	0.415453	12.2019	0.00224072	0.246369	ID3
ENSG00000248863.2	6.14375	8.40536	-0.375344	12.1887	0.00225557	0.246369	AC097376.1
ENSG00000142959.5	7.66964	8.67011	0.158543	12.1829	0.00226207	0.246369	BEST4
ENSG00000189269.12	0.79207	-6.6324	-1.05971	12.1451	0.00230529	0.246369	DRICH1
ENSG00000277734.8	-0.698829	0.562231	9.80081	12.1429	0.00230782	0.246369	TRAC
ENSG00000279246.1	2.45377	-2.18153	-1.07667	12.1397	0.00231147	0.246369	AP003108.3
ENSG00000133106.14	-0.516813	-1.72246	5.94958	12.1318	0.00232063	0.246369	EPSTI1
ENSG00000288302.1	-0.359932	-8.9936	0.417539	12.1225	0.00233151	0.246369
ENSG00000231560.1	-1.78617	-9.1331	-0.00925673	12.1177	0.00233707	0.246369	CLEC12A-AS1
ENSG00000100221.10	1.31484	1.10117	5.99612	12.1077	0.00234874	0.246369	JOSD1
ENSG00000254415.3	-1.07981	-9.54737	0.61919	12.076	0.00238631	0.247729	SIGLEC14
ENSG00000002549.12	-1.15871	-1.49455	6.51972	12.0719	0.00239123	0.247729	LAP3
ENSG00000140740.11	-0.638263	-1.05162	6.94992	12.0476	0.00242046	0.249218	UQCRC2
ENSG00000204287.14	-1.06299	-2.34908	9.86341	11.9888	0.00249262	0.255083	HLA-DRA
ENSG00000178075.20	2.07893	-3.02373	-0.633264	11.964	0.00252378	0.256398	GRAMD1C
ENSG00000184434.8	0.0661591	-6.97733	-1.18244	11.9441	0.00254898	0.256398	LRRC19
ENSG00000137757.11	-5.40087	-6.02727	0.691412	11.9285	0.00256896	0.256398	CASP5
ENSG00000242498.8	-0.163247	-9.08705	0.609647	11.923	0.00257605	0.256398	ARPIN
ENSG00000186318.16	-1.7528	-6.25592	0.452581	11.9185	0.00258186	0.256398	BACE1
ENSG00000188985.6	-2.15195	-6.07646	0.733294	11.8964	0.00261052	0.25772	DHFRP1
ENSG00000230612.3	-1.04348	-6.88779	-1.70657	11.8746	0.00263915	0.258056	AC004039.1
ENSG00000141934.10	0.677581	-8.77163	0.822855	11.8704	0.00264468	0.258056	PLPP2
ENSG00000082397.17	-0.182679	-8.0439	3.39565	11.8117	0.00272351	0.264212	EPB41L3
ENSG00000110514.19	1.36594	0.754771	6.09461	11.7315	0.00283496	0.26992	MADD
ENSG00000163393.13	-0.012942	-9.68307	1.26801	11.7262	0.00284238	0.26992	SLC22A15
ENSG00000226822.3	0.954406	-7.72652	0.0217213	11.7195	0.00285197	0.26992	AL390036.1
ENSG00000175029.17	0.191161	-2.28494	4.36931	11.7184	0.00285352	0.26992	CTBP2
ENSG00000245573.9	0.488262	-6.81522	0.0825514	11.7119	0.00286277	0.26992	BDNF-AS
ENSG00000271204.1	1.18993	0.788519	6.62559	11.6387	0.00296958	0.274832	AC016831.5
ENSG00000234465.11	8.24378	6.28756	-0.467959	11.6376	0.00297116	0.274832	PINLYP
ENSG00000277581.1	-0.668727	-7.10022	-1.40485	11.6324	0.00297898	0.274832	AL023803.3
ENSG00000242261.1	-0.0302432	-7.74369	-0.568021	11.6236	0.00299199	0.274832	AC018635.1
ENSG00000214456.8	-0.138898	-9.10145	0.638964	11.6205	0.00299674	0.274832	PLIN5
ENSG00000134072.11	-2.60984	-4.5984	3.75291	11.5313	0.00313342	0.284899	CAMK1
ENSG00000141448.11	3.50469	-3.45559	1.13129	11.5196	0.00315179	0.284899	GATA6
ENSG00000245148.2	-1.07611	-6.18582	-1.21134	11.516	0.00315744	0.284899	ARAP1-AS2
ENSG00000284194.3	-0.824093	-2.13006	5.13325	11.4942	0.00319201	0.286479	SCO2
ENSG00000256660.6	0.0284467	-7.94796	-0.348329	11.4774	0.00321888	0.287195	CLEC12B
ENSG00000156587.16	-0.965191	-1.15644	8.05669	11.4663	0.00323682	0.287195	UBE2L6
ENSG00000229152.2	3.11185	-0.599331	-1.61247	11.4574	0.00325132	0.287195	ANKRD10-IT1
ENSG00000211807.3	-0.972885	-10.1197	1.21403	11.3925	0.00335853	0.294033	TRAV26-1
ENSG00000230084.6	0.783211	-4.15126	-0.809973	11.3593	0.00341473	0.294033	AC006059.1
ENSG00000220848.5	3.45616	1.44756	0.826329	11.3573	0.0034181	0.294033	RPS18P9
ENSG00000273680.1	0.00377879	-6.91487	-1.25759	11.3358	0.00345512	0.294033	AC009318.2
ENSG00000165609.13	-1.48451	-0.708709	5.53804	11.3341	0.0034581	0.294033	NUDT5
ENSG00000237711.1	0.841571	-6.43124	-1.2009	11.3329	0.00346013	0.294033	MTCO3P11
ENSG00000057608.17	-1.03225	-0.723112	7.13396	11.3302	0.00346484	0.294033	GDI2
ENSG00000077232.18	0.467656	-0.640255	5.37914	11.3222	0.00347868	0.294033	DNAJC10
ENSG00000233038.6	-0.861489	-7.98621	-0.734405	11.3135	0.00349377	0.294033	AC011899.2
ENSG00000152242.11	0.51659	-1.06524	4.38159	11.3077	0.00350394	0.294033	C18orf25

## Sheet: Supplementary Dataset10
GeneID	logFC (vs. negative)	logCPM	LR	PValue	FDR	GeneName
ENSG00000261094.2	7.73318	0.112931	55.817	7.95404e-14	1.0979e-09	AC007066.2
ENSG00000158062.20	-1.24945	5.36627	17.0855	3.57344e-05	0.166083	UBXN11
ENSG00000185621.11	-4.79142	1.92364	17.0663	3.60972e-05	0.166083	LMLN
ENSG00000124766.7	-4.15312	1.99554	13.9327	0.000189472	0.597313	SOX4
ENSG00000271614.1	-1.35618	7.34226	13.399	0.000251759	0.597313	ATP2B1-AS1
ENSG00000040531.16	-2.52102	3.08164	13.3412	0.000259645	0.597313	CTNS
ENSG00000177432.8	1.46587	4.06223	12.2843	0.000456787	0.879595	NAP1L5
ENSG00000111729.14	-3.99979	3.06806	12.0795	0.000509799	0.879595	CLEC4A
ENSG00000213625.9	-1.25514	4.79049	11.2081	0.000814408	0.999627	LEPROT
ENSG00000137331.12	-3.72646	4.55338	10.6934	0.00107516	0.999627	IER3
ENSG00000272273.1	-3.75308	1.46309	10.5431	0.00116623	0.999627	IER3-AS1
ENSG00000112149.10	-2.11304	6.82251	10.5175	0.00118246	0.999627	CD83
ENSG00000160703.16	2.65969	2.64175	10.4426	0.00123141	0.999627	NLRX1
ENSG00000155090.15	-1.14693	6.15502	10.1914	0.00141099	0.999627	KLF10
ENSG00000285737.1	3.27311	0.64882	10.1485	0.00144416	0.999627
ENSG00000187608.10	1.63008	7.97175	10.0473	0.00152569	0.999627	ISG15
ENSG00000169682.18	-0.9084	5.24043	9.9698	0.00159128	0.999627	SPNS1
ENSG00000197223.11	0.829524	5.70154	9.80457	0.00174079	0.999627	C1D
ENSG00000284669.1	-3.72157	1.37097	9.6971	0.00184559	0.999627	AC092053.3
ENSG00000120008.16	-1.20929	4.73567	9.62401	0.0019205	0.999627	WDR11
ENSG00000121542.12	1.43659	4.53154	9.46032	0.00209965	0.999627	SEC22A
ENSG00000118579.13	0.716252	5.97351	9.39592	0.00217469	0.999627	MED28
ENSG00000141526.17	-2.8353	1.99782	9.37111	0.00220432	0.999627	SLC16A3
ENSG00000166321.14	-3.27666	0.948961	9.34412	0.00223702	0.999627	NUDT13
ENSG00000260276.2	-2.50275	0.0808558	9.21147	0.00240503	0.999627	AC022167.2
ENSG00000255641.1	2.94186	3.57938	9.19514	0.00242659	0.999627	AC068775.1
ENSG00000204386.11	-1.14699	6.08379	9.16038	0.00247311	0.999627	NEU1
ENSG00000233306.2	2.21279	4.32294	9.13692	0.00250502	0.999627	TRGV2
ENSG00000140400.17	-1.1487	5.10326	9.11625	0.00253349	0.999627	MAN2C1
ENSG00000229644.6	-2.42532	3.57885	9.10777	0.00254527	0.999627	NAMPTP1
ENSG00000110719.10	-0.761012	7.2585	9.04443	0.00263497	0.999627	TCIRG1
ENSG00000173349.6	-2.43791	1.7302	9.03692	0.0026458	0.999627	SFT2D3
ENSG00000168071.22	-0.771699	5.76609	9.00725	0.00268911	0.999627	CCDC88B
ENSG00000168675.18	-2.34747	3.48688	8.63981	0.00328895	0.999627	LDLRAD4
ENSG00000155959.12	0.851465	5.90844	8.63449	0.00329857	0.999627	VBP1
ENSG00000172081.14	-1.07295	6.21721	8.57994	0.00339886	0.999627	MOB3A
ENSG00000261889.1	-2.66116	0.371455	8.54109	0.00347218	0.999627	AC108134.2
ENSG00000223509.8	1.23161	3.3741	8.48429	0.00358226	0.999627	AC135983.2
ENSG00000084652.16	0.950846	4.80979	8.43986	0.00367084	0.999627	TXLNA
ENSG00000231205.11	3.55114	0.918679	8.35662	0.00384285	0.999627	ZNF826P
ENSG00000136897.8	0.848405	5.19874	8.20138	0.00418586	0.999627	MRPL50
ENSG00000152229.18	-1.20478	5.6715	8.19347	0.00420414	0.999627	PSTPIP2
ENSG00000100441.10	-0.882701	5.30972	8.0813	0.00447243	0.999627	KHNYN
ENSG00000139055.7	1.36994	3.36824	8.04979	0.00455089	0.999627	ERP27
ENSG00000111144.10	-1.26085	5.76356	8.00033	0.00467689	0.999627	LTA4H
ENSG00000133111.4	1.74657	2.34011	7.98453	0.00471788	0.999627	RFXAP
ENSG00000074706.13	1.00141	5.68019	7.93944	0.00483688	0.999627	IPCEF1
ENSG00000164659.15	3.00725	2.35598	7.879	0.00500122	0.999627	KIAA1324L
ENSG00000236383.8	-2.72952	-0.450192	7.8781	0.0050037	0.999627	LINC00854
ENSG00000185885.16	0.819764	10.6495	7.86915	0.00502854	0.999627	IFITM1
ENSG00000138670.17	-1.86938	5.21424	7.82118	0.00516376	0.999627	RASGEF1B
ENSG00000268903.1	-2.83077	1.91173	7.7922	0.00524723	0.999627	AL627309.6
ENSG00000054611.14	-0.9169	4.76598	7.71131	0.0054876	0.999627	TBC1D22A
ENSG00000118680.14	0.557134	9.56285	7.69911	0.00552481	0.999627	MYL12B
ENSG00000205746.9	2.52766	1.03841	7.69735	0.00553021	0.999627	AC126755.1
ENSG00000165322.18	0.869695	5.37637	7.69662	0.00553244	0.999627	ARHGAP12
ENSG00000167703.15	-2.74053	4.51981	7.62753	0.00574838	0.999627	SLC43A2
ENSG00000287644.1	-1.78508	1.43383	7.57786	0.00590895	0.999627
ENSG00000260097.3	-1.65394	-0.909411	7.52452	0.00608646	0.999627	SPDYE6
ENSG00000145649.8	0.909523	9.63962	7.52359	0.00608963	0.999627	GZMA
ENSG00000118515.11	-2.38738	6.62167	7.5011	0.00616613	0.999627	SGK1
ENSG00000197620.11	-0.999702	4.94372	7.43715	0.00638912	0.999627	CXorf40A
ENSG00000172059.11	-1.14204	4.57518	7.43197	0.0064075	0.999627	KLF11
ENSG00000186716.21	-0.996231	5.46426	7.42306	0.00643933	0.999627	BCR
ENSG00000182093.16	1.12149	3.88189	7.40655	0.00649867	0.999627	WRB
ENSG00000227630.4	-3.64735	-0.0931213	7.3827	0.00658544	0.999627	LINC01132
ENSG00000120738.8	-1.01433	5.60326	7.37462	0.00661507	0.999627	EGR1
ENSG00000111445.14	1.36077	3.99888	7.34959	0.00670779	0.999627	RFC5
ENSG00000176986.16	-0.875039	5.16172	7.31137	0.00685197	0.999627	SEC24C
ENSG00000106546.14	-1.54497	4.58002	7.30086	0.00689214	0.999627	AHR
ENSG00000186104.10	0.913353	4.69941	7.26701	0.00702325	0.999627	CYP2R1
ENSG00000134371.14	0.591011	6.43421	7.25794	0.00705881	0.999627	CDC73
ENSG00000107372.13	-0.852348	8.13344	7.24962	0.00709161	0.999627	ZFAND5
ENSG00000027847.14	-1.34827	3.47218	7.20873	0.00725497	0.999627	B4GALT7
ENSG00000150756.14	2.32564	2.5739	7.20731	0.00726072	0.999627	FAM173B
ENSG00000280213.1	-2.71608	0.476689	7.17229	0.00740382	0.999627	UCKL1-AS1
ENSG00000197497.11	3.00661	0.352152	7.13355	0.00756548	0.999627	ZNF665
ENSG00000278867.1	2.63785	0.920837	7.11795	0.00763159	0.999627	AC090616.6
ENSG00000145390.11	1.85014	2.7702	7.08693	0.0077648	0.999627	USP53
ENSG00000114670.14	-3.09215	0.91436	7.0824	0.00778445	0.999627	NEK11
ENSG00000266677.1	-2.81456	1.29987	7.06852	0.00784499	0.999627	AC087164.1
ENSG00000260339.1	-3.42683	0.663318	7.06711	0.00785119	0.999627	HEXA-AS1
ENSG00000215440.12	-0.972131	4.87873	7.03074	0.00801223	0.999627	NPEPL1
ENSG00000177595.18	-2.23573	3.04606	7.00304	0.00813716	0.999627	PIDD1
ENSG00000148180.20	-1.83085	3.74446	6.9889	0.0082017	0.999627	GSN
ENSG00000105835.12	-1.90739	7.89696	6.98712	0.00820982	0.999627	NAMPT
ENSG00000133612.19	-2.00143	3.08735	6.93836	0.00843664	0.999627	AGAP3
ENSG00000151062.15	-3.35902	2.5989	6.90243	0.00860788	0.999627	CACNA2D4
ENSG00000149823.9	-0.845259	5.8947	6.8828	0.00870292	0.999627	VPS51
ENSG00000179344.16	-1.39949	7.36214	6.84819	0.00887309	0.999627	HLA-DQB1
ENSG00000254087.8	-1.64386	6.47272	6.834	0.00894388	0.999627	LYN
ENSG00000175866.15	-3.25647	1.86538	6.82944	0.00896672	0.999627	BAIAP2
ENSG00000150045.12	2.30804	4.6161	6.82304	0.00899891	0.999627	KLRF1
ENSG00000205810.9	2.59641	3.96299	6.81017	0.00906402	0.999627	KLRC3
ENSG00000105643.10	-0.711377	6.6375	6.80835	0.00907327	0.999627	ARRDC2
ENSG00000111817.19	-2.35458	2.8052	6.79597	0.00913638	0.999627	DSE
ENSG00000271581.1	-1.02947	4.16583	6.78172	0.00920961	0.999627	AL671883.2
ENSG00000287979.1	-1.34249	7.12648	6.77867	0.00922538	0.999627
ENSG00000113108.19	-2.31317	3.10181	6.73212	0.00946921	0.999627	APBB3
ENSG00000215421.9	-1.07864	4.37983	6.73017	0.00947954	0.999627	ZNF407
ENSG00000031003.10	-0.763303	5.20553	6.69865	0.0096486	0.999627	FAM13B
ENSG00000181019.13	2.81985	2.0314	6.68296	0.00973391	0.999627	NQO1
ENSG00000205413.8	0.834777	7.0519	6.67312	0.00978774	0.999627	SAMD9
ENSG00000133026.13	-2.39505	1.46249	6.66846	0.00981339	0.999627	MYH10
ENSG00000227191.8	1.13274	8.05137	6.66311	0.00984292	0.999627	TRGC2
ENSG00000020181.18	-2.66746	0.802037	6.62409	0.0100608	0.999627	ADGRA2
ENSG00000112773.16	-1.08486	4.89461	6.609	0.0101464	0.999627	FAM46A
ENSG00000089060.11	-1.48178	3.92817	6.60881	0.0101475	0.999627	SLC8B1
ENSG00000143153.13	-2.44697	1.01957	6.6061	0.010163	0.999627	ATP1B1
ENSG00000108861.9	-2.22924	3.1138	6.60609	0.010163	0.999627	DUSP3
ENSG00000145416.13	-2.39	4.25813	6.57145	0.0103628	0.999627	2021-03-01
ENSG00000144802.11	-1.46545	6.98692	6.54391	0.0105244	0.999627	NFKBIZ
ENSG00000204590.12	-1.27036	4.75723	6.53699	0.0105654	0.999627	GNL1
ENSG00000137965.11	2.09683	5.38002	6.50522	0.0107558	0.999627	IFI44
ENSG00000181847.12	1.26202	5.89383	6.4918	0.0108373	0.999627	TIGIT
ENSG00000140379.8	-1.54258	6.24894	6.47209	0.0109581	0.999627	BCL2A1
ENSG00000189144.13	2.20136	3.13407	6.46782	0.0109845	0.999627	ZNF573
ENSG00000137496.18	-0.859197	4.75467	6.46383	0.0110092	0.999627	IL18BP
ENSG00000093072.18	-0.915747	6.41011	6.44548	0.0111235	0.999627	ADA2
ENSG00000173442.13	-0.942413	4.84006	6.43776	0.0111719	0.999627	EHBP1L1
ENSG00000241860.7	-2.53402	0.032432	6.43633	0.011181	0.999627	AL627309.5
ENSG00000175582.20	-0.629287	6.54805	6.43054	0.0112174	0.999627	RAB6A
ENSG00000116478.12	0.632047	6.28666	6.40228	0.0113974	0.999627	HDAC1
ENSG00000118596.12	0.99733	4.89967	6.40082	0.0114068	0.999627	SLC16A7
ENSG00000052126.14	1.22961	3.86545	6.37381	0.0115817	0.999627	PLEKHA5
ENSG00000273320.1	-2.28218	2.57398	6.37118	0.0115989	0.999627	AC007032.1
ENSG00000198589.14	0.785503	6.05216	6.36995	0.0116069	0.999627	LRBA
ENSG00000145247.12	0.581546	6.38017	6.36986	0.0116075	0.999627	OCIAD2
ENSG00000158615.9	-0.750263	6.07362	6.36451	0.0116425	0.999627	PPP1R15B
ENSG00000187066.8	-2.33035	0.667066	6.35243	0.0117221	0.999627	TMEM262
ENSG00000038274.17	0.787474	7.71364	6.33666	0.0118267	0.999627	MAT2B
ENSG00000117616.18	-0.536442	7.52751	6.31642	0.0119625	0.999627	RSRP1
ENSG00000124224.17	-1.37625	3.92823	6.30396	0.0120468	0.999627	PPP4R1L
ENSG00000170962.13	0.965151	5.08905	6.29944	0.0120776	0.999627	PDGFD
ENSG00000100906.11	-0.817676	9.91044	6.2842	0.0121819	0.999627	NFKBIA
ENSG00000270580.5	1.78713	1.86718	6.2764	0.0122356	0.999627	AC139256.2
ENSG00000113269.14	-1.65325	6.19276	6.2747	0.0122474	0.999627	RNF130
ENSG00000196586.16	1.61447	4.60449	6.26349	0.0123251	0.999627	MYO6
ENSG00000143258.16	-1.42042	3.47965	6.26179	0.0123369	0.999627	USP21
ENSG00000059728.11	-1.43176	5.70051	6.25648	0.012374	0.999627	MXD1
ENSG00000137547.9	0.981047	4.51082	6.25078	0.0124139	0.999627	MRPL15
ENSG00000222009.8	-2.97405	1.31503	6.24943	0.0124233	0.999627	BTBD19
ENSG00000251259.1	-1.78647	1.02256	6.2467	0.0124425	0.999627	AC004069.1
ENSG00000185650.10	-0.886017	7.26071	6.21354	0.0126777	0.999627	ZFP36L1
ENSG00000225630.1	-1.49368	5.39887	6.19745	0.0127934	0.999627	MTND2P28
ENSG00000267368.1	-0.834068	5.63023	6.14906	0.0131482	0.999627	UPK3BL1
ENSG00000197746.14	-0.997632	8.93518	6.13462	0.013256	0.999627	PSAP
ENSG00000198805.12	-1.33258	5.6461	6.12275	0.0133453	0.999627	PNP
ENSG00000173762.8	0.773137	5.33128	6.12052	0.0133621	0.999627	CD7
ENSG00000213949.10	3.34678	4.00554	6.10876	0.0134513	0.999627	ITGA1
ENSG00000014914.21	-3.49716	2.73465	6.09753	0.0135371	0.999627	MTMR11
ENSG00000170540.15	0.553168	8.49144	6.08417	0.0136399	0.999627	ARL6IP1
ENSG00000149503.13	2.24339	0.392927	6.06726	0.013771	0.999627	INCENP
ENSG00000163131.11	-1.36999	8.6559	6.06592	0.0137815	0.999627	CTSS
ENSG00000275538.1	-1.60253	2.38727	6.05361	0.0138779	0.999627	RNVU1-19
ENSG00000111537.5	0.657743	7.70328	6.05121	0.0138968	0.999627	IFNG
ENSG00000248871.1	-1.81096	3.20612	6.05108	0.0138978	0.999627	TNFSF12-TNFSF13
ENSG00000099338.23	-2.7082	0.130198	6.04636	0.013935	0.999627	CATSPERG
ENSG00000182183.15	1.78086	2.0551	6.03735	0.0140063	0.999627	SHISAL2A
ENSG00000124772.12	-2.94254	0.751329	6.02706	0.0140882	0.999627	CPNE5
ENSG00000120708.17	-2.4058	4.93947	6.01741	0.0141654	0.999627	TGFBI
ENSG00000095370.20	-1.09907	4.21478	6.0142	0.0141912	0.999627	SH2D3C
ENSG00000104907.12	-1.07266	4.84857	6.00205	0.0142892	0.999627	TRMT1
ENSG00000184489.12	-1.99105	2.73407	5.99733	0.0143275	0.999627	PTP4A3
ENSG00000140365.16	0.739579	5.44398	5.95544	0.014672	0.999627	COMMD4
ENSG00000234332.1	-2.45254	0.82345	5.94632	0.014748	0.999627	BCAS2P2
ENSG00000169715.15	0.742474	4.7623	5.94241	0.0147808	0.999627	MT1E
ENSG00000198642.7	-1.00108	4.59898	5.92986	0.0148864	0.999627	KLHL9
ENSG00000164733.21	-1.37963	7.21409	5.92745	0.0149068	0.999627	CTSB
ENSG00000157306.14	-1.46234	3.77866	5.90438	0.0151033	0.999627	ZFHX2-AS1
ENSG00000124762.14	-2.11623	6.07342	5.9021	0.0151229	0.999627	CDKN1A
ENSG00000114841.17	1.40644	4.08606	5.90076	0.0151343	0.999627	DNAH1
ENSG00000103966.11	-1.01319	4.87661	5.89294	0.0152017	0.999627	EHD4
ENSG00000100503.25	0.60835	6.83521	5.88099	0.0153052	0.999627	NIN
ENSG00000285851.1	-2.26908	1.69354	5.87096	0.0153927	0.999627
ENSG00000285596.1	-1.86853	2.81273	5.86289	0.0154634	0.999627
ENSG00000084234.17	-1.13032	6.7562	5.85716	0.0155138	0.999627	APLP2
ENSG00000272196.2	-0.732955	7.12536	5.83699	0.0156927	0.999627	HIST2H2AA4
ENSG00000248905.10	-3.41997	1.33853	5.83666	0.0156956	0.999627	FMN1
ENSG00000078140.14	0.564469	5.47547	5.82529	0.0157973	0.999627	UBE2K
ENSG00000059804.16	-0.810653	8.51121	5.81699	0.0158721	0.999627	SLC2A3
ENSG00000080815.19	-0.849433	5.00777	5.81584	0.0158825	0.999627	PSEN1
ENSG00000121064.13	-1.19907	5.25488	5.81182	0.0159188	0.999627	SCPEP1
ENSG00000143498.18	2.2394	1.61001	5.80495	0.0159811	0.999627	TAF1A
ENSG00000197774.13	-1.0028	3.98103	5.8027	0.0160016	0.999627	EME2
ENSG00000144306.15	1.39379	2.87437	5.77948	0.0162144	0.999627	SCRN3
ENSG00000170043.12	0.554559	6.32275	5.77227	0.016281	0.999627	TRAPPC1
ENSG00000221978.12	-0.622676	6.89851	5.77069	0.0162956	0.999627	CCNL2
ENSG00000142875.19	0.606279	6.63431	5.77022	0.0163	0.999627	PRKACB
ENSG00000125753.14	-0.894405	5.06325	5.76972	0.0163046	0.999627	VASP
ENSG00000139318.8	-1.39497	6.0511	5.76943	0.0163073	0.999627	DUSP6
ENSG00000105514.8	-2.46604	1.7925	5.75609	0.0164316	0.999627	RAB3D
ENSG00000283849.1	-1.75445	0.521167	5.75421	0.0164492	0.999627	AC092053.2
ENSG00000174946.7	0.974406	5.81838	5.7307	0.0166708	0.999627	GPR171
ENSG00000175216.15	0.700581	5.12931	5.73066	0.0166712	0.999627	CKAP5
ENSG00000151748.15	-1.13581	3.57218	5.72468	0.0167281	0.999627	SAV1
ENSG00000072110.14	-2.49408	2.93938	5.72059	0.0167671	0.999627	ACTN1
ENSG00000249667.1	-2.53157	0.666461	5.71869	0.0167852	0.999627	LINC01259
ENSG00000237232.9	-2.61803	2.08098	5.7134	0.0168359	0.999627	ZNF295-AS1
ENSG00000099942.13	0.845953	5.00965	5.6959	0.0170046	0.999627	CRKL

[truncated: 3 more sheets: Supplementary dataset 11, Supplementary dataset12, Supplementary dataset13]
